# Supplementary material for: Identification and improvement of isothiocyanate-based inhibitors on stomatal opening to act as drought tolerance-conferring agrochemicals
Source: Nat Commun. 2023 May 15;14:2665. doi: 10.1038/s41467-023-38102-7 (PMC10185662; doi:10.1038/s41467-023-38102-7)
Supplement: Supplementary file 4 — Supplementary Data 1 [file 41467_2023_38102_MOESM4_ESM.xlsx]

## Sheet: Mock_BITC_mBisBITC_FDR<005
ID	Description	Mock	BITC	m.bis.BITC	FDR	AveExpr	P value
AT1G01010	NAC domain containing protein 1	0	5.01548	10.0474	6.33246e-08	3.19424	6.08425e-09
AT1G01060	Homeodomain-like superfamily protein	0	5.44413	2.11776	4.67001e-12	4.32171	2.09838e-14
AT1G01310	CAP (Cysteine-rich secretory proteins, Antigen 5, and Pathogenesis-related 1 protein) superfamily protein	0	5.238	1.4939	0.00439253	-0.723708	0.00222314
AT1G01453	0	0	-3.00924	1.89672	0.00532415	-0.564346	0.00275904
AT1G01520	Homeodomain-like superfamily protein	0	4.33592	2.65319	0.000590982	-0.225102	0.000230545
AT1G01600	cytochrome P450, family 86, subfamily A, polypeptide 4	0	-3.92509	0.902584	0.0259578	-0.46742	0.016303
AT1G02460	Pectin lyase-like superfamily protein	0	-4.41672	0.173499	1.64287e-07	3.11087	1.91773e-08
AT1G02930	glutathione S-transferase 6	0	-4.37156	-0.470849	5.1328e-09	9.94618	2.78722e-10
AT1G02940	glutathione S-transferase (class phi) 5	0	-5.31269	-0.495302	0.00310314	-0.0975973	0.00150321
AT1G02980	cullin 2	0	1.17234	5.2204	2.52619e-06	0.348127	4.69132e-07
AT1G03010	Phototropic-responsive NPH3 family protein	0	-4.93439	-1.87566	2.36776e-05	0.650552	6.05748e-06
AT1G03070	Bax inhibitor-1 family protein	0	4.21266	6.23666	5.69248e-10	3.68207	1.7306e-11
AT1G03390	HXXXD-type acyl-transferase family protein	0	4.52998	2.49582	9.78023e-05	-0.170779	3.05749e-05
AT1G03982	PAK-box/P21-Rho-binding family protein	0	5.01688	2.69044	0.00619326	-0.725849	0.00327159
AT1G04090	Plant protein of unknown function (DUF946)	0	4.58572	4.66084	1.10121e-05	0.44917	2.5151e-06
AT1G04180	YUCCA 9	0	-7.15541	0.0133826	0.000244029	1.46289	8.53284e-05
AT1G04743	#N/A	0	4.76408	3.04218	0.0119536	-0.765497	0.00684305
AT1G05300	zinc transporter 5 precursor	0	-4.2802	-1.54412	3.28109e-10	4.49727	8.45367e-12
AT1G05310	Pectin lyase-like superfamily protein	0	-5.36315	-0.745212	0.00254451	-0.123381	0.00120295
AT1G05767	#N/A	0	4.7885	3.76653	1.59705e-06	4.15709	2.76888e-07
AT1G06153	#N/A	0	-6.68261	0.0589439	3.78285e-05	1.08696	1.03165e-05
AT1G06360	Fatty acid desaturase family protein	0	6.10924	3.04947	0.000535183	-0.247	0.000205997
AT1G06970	cation/hydrogen exchanger 14	0	4.61417	2.69057	0.0186407	-0.843582	0.0112584
AT1G07050	CCT motif family protein	0	-5.08148	0.47958	1.57921e-10	4.4277	3.36304e-12
AT1G07330	0	0	4.39346	5.25915	1.36842e-05	1.27909	3.22352e-06
AT1G07400	HSP20-like chaperones superfamily protein	0	-0.796345	4.10822	5.03272e-13	7.3344	7.45767e-16
AT1G07473	0	0	4.19233	3.25805	0.00647252	-0.151221	0.00343984
AT1G07490	ROTUNDIFOLIA like 3	0	4.74164	0.868165	3.45692e-07	0.257996	4.63842e-08
AT1G07500	0	0	4.49238	3.51506	3.30524e-07	1.4631	4.40172e-08
AT1G07850	Protein of unknown function (DUF604)	0	5.58877	3.96574	0.000580632	-0.363272	0.000225953
AT1G07853	#N/A	0	-6.79177	0.412287	3.80259e-05	1.33722	1.03753e-05
AT1G07883	#N/A	0	-4.86945	1.99708	4.53641e-06	0.664818	9.19426e-07
AT1G08090	nitrate transporter 2:1	0	-9.75758	-5.24405	1.35318e-07	2.93875	1.5233e-08
AT1G08273	#N/A	0	4.27421	2.21952	0.000104053	0.128581	3.28076e-05
AT1G08563	#N/A	0	-5.80156	-0.203641	0.00032986	0.309574	0.000119582
AT1G08577	#N/A	0	-4.47444	-0.212899	0.0105876	-0.499902	0.00596389
AT1G09157	Protein of unknown function (DUF679)	0	5.06875	4.07843	4.57367e-05	0.410137	1.27853e-05
AT1G09267	#N/A	0	-3.29634	0.962364	0.033049	-0.737018	0.0213318
AT1G09463	#N/A	0	5.73951	2.69188	0.000307788	-0.450729	0.000110713
AT1G09573	#N/A	0	0	4.10812	0.0283539	-0.977508	0.017976
AT1G09750	Eukaryotic aspartyl protease family protein	0	2.35801	-1.81209	5.32825e-10	6.01623	1.60204e-11
AT1G09950	RESPONSE TO ABA AND SALT 1	0	4.69232	1.71474	2.26106e-09	3.71184	1.00515e-10
AT1G09997	#N/A	0	5.80491	3.57619	7.9211e-05	-0.333163	2.4017e-05
AT1G10225	#N/A	0	-4.2115	0.0488452	0.0354091	-0.565372	0.0230413
AT1G10585	basic helix-loop-helix (bHLH) DNA-binding superfamily protein	0	-9.69798	0.247107	1.05698e-12	7.33889	2.37468e-15
AT1G10586	basic helix-loop-helix (bHLH) DNA-binding superfamily protein	0	-7.25377	-1.3199	6.78627e-05	1.11571	2.01252e-05
AT1G10640	Pectin lyase-like superfamily protein	0	4.4731	0.0294604	0.000682805	-0.387852	0.000271914
AT1G10770	Plant invertase/pectin methylesterase inhibitor superfamily protein	0	-5.62308	0.741949	2.60704e-07	2.11433	3.31612e-08
AT1G11110	LisH and RanBPM domains containing protein	0	0.386742	4.17566	0.000152748	-0.296167	5.0629e-05
AT1G11362	Plant invertase/pectin methylesterase inhibitor superfamily protein	0	-6.22025	-2.64282	0.000129459	0.137385	4.21857e-05
AT1G11925	Stigma-specific Stig1 family protein	0	-5.49365	-1.5182	1.34879e-09	2.29068	5.26104e-11
AT1G12610	Integrase-type DNA-binding superfamily protein	0	5.4602	3.6449	1.651e-09	5.27012	6.86602e-11
AT1G12940	nitrate transporter2.5	0	-6.42879	-1.43574	0.00760411	0.442961	0.00410931
AT1G13480	Protein of unknown function (DUF1262)	0	-4.49107	-2.62232	9.9439e-05	0.830389	3.11674e-05
AT1G13590	phytosulfokine 1 precursor	0	-5.55155	-5.55155	0.000200251	-0.381957	6.84527e-05
AT1G13650	0	0	8.36882	2.4595	3.87687e-13	6.1277	4.63297e-16
AT1G14860	nudix hydrolase homolog 18	0	-4.70012	0.706455	4.2807e-09	2.78067	2.23619e-10
AT1G15085	#N/A	0	-3.01375	1.24659	0.0418657	-0.773655	0.0278051
AT1G15415	0	0	-2.90305	1.19951	1.4003e-09	2.71693	5.52223e-11
AT1G15670	Galactose oxidase/kelch repeat superfamily protein	0	-4.33287	-0.625794	8.73782e-11	6.03735	1.45831e-12
AT1G16030	heat shock protein 70B	0	1.81165	6.05848	4.76522e-13	8.26634	6.60571e-16
AT1G16630	0	0	5.54344	4.05781	8.24493e-08	2.67431	8.33655e-09
AT1G17170	glutathione S-transferase TAU 24	0	-2.96773	1.99223	1.41431e-10	3.63539	2.8821e-12
AT1G17615	Disease resistance protein (TIR-NBS class)	0	-3.52374	0.734865	0.0457851	-0.70213	0.03073
AT1G17665	0	0	-9.33596	0.540759	1.05845e-09	3.71952	3.87054e-11
AT1G18290	0	0	-5.36794	0.321855	0.00102906	0.196125	0.000431203
AT1G18310	glycosyl hydrolase family 81 protein	0	5.73665	4.82131	0.000646875	-0.125612	0.00025541
AT1G18860	WRKY DNA-binding protein 61	0	-5.88917	-1.77013	0.00021909	0.0155645	7.56448e-05
AT1G19210	Integrase-type DNA-binding superfamily protein	0	7.65791	3.79345	8.42203e-11	3.65676	1.38891e-12
AT1G19320	Pathogenesis-related thaumatin superfamily protein	0	-4.80356	-1.8533	1.75509e-05	1.17876	4.30048e-06
AT1G19373	snoRNA	0	5.86679	2.21502	0.000720935	-0.41963	0.00028865
AT1G19376	snoRNA	0	3.66685	-1.4627	0.00114773	-0.762733	0.000487842
AT1G19540	NmrA-like negative transcriptional regulator family protein	0	-4.4434	-0.493716	0.000346	0.596398	0.000126111
AT1G19550	Glutathione S-transferase family protein	0	-4.46728	-0.066209	0.0202445	-0.468878	0.012346
AT1G19610	Arabidopsis defensin-like protein	0	-6.83891	0.259224	6.2947e-09	3.70609	3.62377e-10
AT1G20070	0	0	-3.828	0.513935	1.39334e-06	2.15829	2.37574e-07
AT1G20190	expansin 11	0	3.52972	-1.40144	5.83531e-10	4.04737	1.79634e-11
AT1G20320	Haloacid dehalogenase-like hydrolase (HAD) superfamily protein	0	5.73587	3.33867	0.00230663	-0.391154	0.00107812
AT1G20500	AMP-dependent synthetase and ligase family protein	0	5.23139	3.04819	0.000400316	-0.617963	0.000148664
AT1G20740	Protein of unknown function (DUF833)	0	-6.50589	-2.23752	0.000225476	0.376308	7.8119e-05
AT1G21340	Dof-type zinc finger DNA-binding family protein	0	5.10188	1.58165	2.19905e-05	0.0263462	5.57856e-06
AT1G21940	0	0	1.17161	4.90867	6.38211e-06	0.144663	1.35269e-06
AT1G22810	Integrase-type DNA-binding superfamily protein	0	4.63818	3.6813	1.30573e-06	4.11472	2.20638e-07
AT1G22900	Disease resistance-responsive (dirigent-like protein) family protein	0	-7.51168	-1.30947	3.1971e-08	2.99959	2.66679e-09
AT1G23500	GDSL-like Lipase/Acylhydrolase superfamily protein	0	5.9934	3.04519	6.08411e-05	-0.30351	1.77463e-05
AT1G23710	Protein of unknown function (DUF1645)	0	4.47267	2.39608	2.23603e-12	6.67287	7.05439e-15
AT1G23800	aldehyde dehydrogenase 2B7	0	-4.419	-0.811022	7.37702e-11	4.68766	1.16368e-12
AT1G24130	Transducin/WD40 repeat-like superfamily protein	0	4.61828	1.4939	0.0037977	-0.925412	0.0018885
AT1G24577	0	0	-5.12187	-0.215612	0.00960866	-0.14302	0.00534952
AT1G26140	0	0	6.45028	3.0469	4.12347e-05	-0.0667178	1.1377e-05
AT1G26450	Carbohydrate-binding X8 domain superfamily protein	0	-6.82276	-1.46526	8.19917e-05	0.740919	2.49706e-05
AT1G26770	expansin A10	0	-4.90979	1.12413	1.71587e-11	5.91699	1.28772e-13
AT1G28050	B-box type zinc finger protein with CCT domain	0	-4.19316	0.0832583	3.84113e-12	6.01508	1.43216e-14
AT1G28370	ERF domain protein 11	0	4.98433	1.14823	7.35739e-12	4.33897	3.9469e-14
AT1G29090	Cysteine proteinases superfamily protein	0	-5.79255	0.209711	0.000557385	0.455695	0.000215646
AT1G29160	Dof-type zinc finger DNA-binding family protein	0	-5.00595	-0.517262	5.15537e-05	1.02748	1.468e-05
AT1G29195	0	0	-4.11304	0.40865	7.65141e-06	1.32026	1.66341e-06
AT1G29435	#N/A	0	-4.77565	-0.812613	0.0171411	-0.469789	0.0102552
AT1G29640	Protein of unknown function, DUF584	0	-3.00848	1.65022	4.10117e-06	1.51704	8.19842e-07
AT1G30060	COP1-interacting protein-related	0	6.71948	6.86614	9.76692e-06	0.986085	2.19476e-06
AT1G30700	FAD-binding Berberine family protein	0	-6.05633	-1.46159	8.80835e-12	4.58612	5.01048e-14
AT1G30760	FAD-binding Berberine family protein	0	-7.72107	-1.32752	2.58896e-05	1.50824	6.71743e-06
AT1G32120	0	0	4.37318	0.189344	1.11519e-09	2.42745	4.15566e-11
AT1G32375	F-box/RNI-like/FBD-like domains-containing protein	0	4.33656	3.04277	0.0037269	-0.149607	0.00184706
AT1G32860	Glycosyl hydrolase superfamily protein	0	-3.13525	1.48168	1.95943e-11	4.82283	1.59227e-13
AT1G32900	UDP-Glycosyltransferase superfamily protein	0	5.31614	0.902257	2.565e-11	5.03991	2.40903e-13
AT1G32970	Subtilisin-like serine endopeptidase family protein	0	3.51929	4.61749	0.0306685	-0.661738	0.0196302
AT1G33500	0	0	2.35064	4.33485	0.000178952	-0.114635	6.03958e-05
AT1G33760	Integrase-type DNA-binding superfamily protein	0	4.50846	-0.264615	2.23059e-11	4.01308	1.98894e-13
AT1G35730	pumilio 9	0	4.06071	4.12194	0.0106834	-0.73064	0.00602446
AT1G36060	Integrase-type DNA-binding superfamily protein	0	-4.49063	-0.196624	0.000378965	1.37444	0.000139612
AT1G43160	related to AP2 6	0	-10.6313	-0.422631	2.15907e-13	7.0713	9.99052e-17
AT1G44478	Cyclophilin	0	4.61711	0	0.00323263	-0.968341	0.00157274
AT1G44608	0	0	1.85412	4.39064	0.00827926	-0.850634	0.00452472
AT1G45616	receptor like protein 6	0	-4.92772	0.159934	1.43062e-06	2.35986	2.44545e-07
AT1G48000	myb domain protein 112	0	-4.29654	-0.152254	2.47642e-08	2.26535	1.95083e-09
AT1G48405	Kinase interacting (KIP1-like) family protein	0	5.42201	3.36813	3.01366e-05	0.418363	7.93608e-06
AT1G48698	0	0	0	4.82603	0.00331972	-0.735726	0.00162114
AT1G49150	0	0	-0.657174	3.69856	3.58913e-06	0.625332	7.03414e-07
AT1G50745	#N/A	0	4.44941	2.0141	9.63347e-10	3.36759	3.42605e-11
AT1G50750	Plant mobile domain protein family	0	4.94738	2.52018	5.31815e-10	3.31883	1.59392e-11
AT1G51380	DEA(D/H)-box RNA helicase family protein	0	-5.06642	-0.145374	1.82772e-05	1.21236	4.516e-06
AT1G51830	Leucine-rich repeat protein kinase family protein	0	-4.58075	-3.08672	0.0067357	-0.774834	0.00359291
AT1G51850	Leucine-rich repeat protein kinase family protein	0	-5.9595	-3.46466	1.49846e-09	4.65871	6.04542e-11
AT1G51920	0	0	-4.28704	-2.36464	0.00256734	0.122658	0.00121519
AT1G52030	myrosinase-binding protein 2	0	-4.70075	-1.17364	5.80758e-06	2.27093	1.2122e-06
AT1G52270	0	0	1.88107	4.35471	0.00103151	0.34729	0.000432771
AT1G52400	beta glucosidase 18	0	-4.29404	-1.37705	1.01359e-06	6.99137	1.64199e-07
AT1G52560	HSP20-like chaperones superfamily protein	0	6.6101	8.55109	4.78014e-07	2.02275	6.7909e-08
AT1G52830	indole-3-acetic acid 6	0	7.92974	5.41951	3.58968e-07	1.16183	4.84572e-08
AT1G52890	NAC domain containing protein 19	0	-4.19562	0.0234016	1.32817e-10	6.49594	2.64146e-12
AT1G53035	0	0	-6.74038	-0.351162	1.81129e-10	4.89259	3.9308e-12
AT1G53470	mechanosensitive channel of small conductance-like 4	0	-5.19898	1.3417	4.21594e-10	4.6919	1.16097e-11
AT1G53540	HSP20-like chaperones superfamily protein	0	1.65187	6.24549	3.20298e-13	8.01133	2.54559e-16
AT1G53633	0	0	-4.49431	-1.15879	1.52088e-05	1.50765	3.64346e-06
AT1G53920	GDSL-motif lipase 5	0	-4.13115	-0.856541	3.66379e-09	4.5155	1.81184e-10
AT1G54050	HSP20-like chaperones superfamily protein	0	3.64124	4.72246	5.87731e-10	5.72337	1.81556e-11
AT1G54070	Dormancy/auxin associated family protein	0	6.04997	4.39453	0.000458153	-0.0973653	0.000172661
AT1G54575	0	0	-5.00751	-0.464934	1.51891e-09	4.66915	6.18601e-11
AT1G54890	Late embryogenesis abundant (LEA) protein-related	0	-8.46481	-1.1987	9.50365e-08	2.19976	9.87162e-09
AT1G55803	#N/A	0	4.76306	1.49247	0.00280484	-0.883186	0.00134262
AT1G55950	DNA-binding storekeeper protein-related transcriptional regulator	0	4.61601	2.21023	0.00494658	-0.884204	0.00254092
AT1G56250	phloem protein 2-B14	0	3.50593	-0.735974	3.28876e-07	1.34771	4.3782e-08
AT1G56660	0	0	4.16013	2.26336	2.24427e-11	8.35066	2.0383e-13
AT1G56670	GDSL-like Lipase/Acylhydrolase superfamily protein	0	4.3395	1.8575	2.91604e-08	1.65989	2.37591e-09
AT1G57850	Toll-Interleukin-Resistance (TIR) domain family protein	0	7.44377	3.75061	1.46863e-08	1.9143	1.0418e-09
AT1G58340	MATE efflux family protein	0	-5.54719	-0.454422	0.0040238	0.0604006	0.00201478
AT1G59810	AGAMOUS-like 50	0	3.14548	4.72806	0.00203865	-0.661571	0.000935811
AT1G59860	HSP20-like chaperones superfamily protein	0	4.05266	5.14282	1.85221e-11	5.86554	1.45958e-13
AT1G59865	0	0	6.3227	6.07776	3.44116e-10	4.76693	9.01413e-12
AT1G59950	NAD(P)-linked oxidoreductase superfamily protein	0	-4.08212	0.424031	0.0194248	-0.531809	0.0117867
AT1G60190	ARM repeat superfamily protein	0	6.1286	3.8012	6.47203e-11	3.6694	9.99267e-13
AT1G60590	Pectin lyase-like superfamily protein	0	3.63752	-1.03	2.03181e-06	0.899579	3.65725e-07
AT1G61255	0	0	-6.4639	-1.36205	2.9212e-07	2.02888	3.79151e-08
AT1G61470	Polynucleotidyl transferase, ribonuclease H-like superfamily protein	0	6.14284	2.83774	1.95615e-12	4.39839	5.70387e-15
AT1G62580	Flavin-binding monooxygenase family protein	0	-4.6848	1.19939	0.00164369	0.100711	0.00073416
AT1G62930	Tetratricopeptide repeat (TPR)-like superfamily protein	0	-7.17807	-0.837903	9.28139e-06	1.17679	2.0648e-06
AT1G62975	basic helix-loop-helix (bHLH) DNA-binding superfamily protein	0	-5.60503	-1.49542	0.00270297	-0.121659	0.00128831
AT1G63030	Integrase-type DNA-binding superfamily protein	0	5.01728	4.39077	0.00370002	-0.458429	0.00183215
AT1G63130	Tetratricopeptide repeat (TPR)-like superfamily protein	0	-4.45387	-0.689748	1.43043e-08	2.42665	1.00718e-09
AT1G63450	root hair specific 8	0	-4.86763	-1.30018	0.0163727	-0.501789	0.00974303
AT1G63580	Receptor-like protein kinase-related family protein	0	4.27044	1.58057	0.000496091	-0.391252	0.000188975
AT1G63930	from the Czech 'roh' meaning 'corner'	0	1.26101	5.73867	2.94571e-10	2.02964	7.40652e-12
AT1G64170	cation/H+ exchanger 16	0	-4.33185	-2.56606	8.70626e-08	2.78081	8.87273e-09
AT1G64195	Defensin-like (DEFL) family protein	0	6.15888	5.81663	0.00155783	0.336206	0.000691044
AT1G64780	ammonium transporter 1;2	0	4.86716	2.16705	3.01605e-10	3.72648	7.64103e-12
AT1G65330	MADS-box transcription factor family protein	0	5.12692	0	0.00207769	-0.800787	0.000956512
AT1G65450	HXXXD-type acyl-transferase family protein	0	3.67687	-2.24074	4.1714e-07	0.620041	5.83081e-08
AT1G65481	0	0	-8.42163	-3.27258	3.96071e-06	1.82591	7.89491e-07
AT1G65610	Six-hairpin glycosidases superfamily protein	0	-4.69018	-1.61009	6.14748e-07	3.95097	9.13012e-08
AT1G65730	YELLOW STRIPE like 7	0	-6.14997	-0.777981	6.89933e-10	3.72873	2.25251e-11
AT1G66570	sucrose-proton symporter 7	0	-4.86718	2.4038	2.96069e-10	3.27454	7.4725e-12
AT1G66700	S-adenosyl-L-methionine-dependent methyltransferases superfamily protein	0	-3.16198	1.14288	0.0183075	0.323387	0.0110361
AT1G67265	ROTUNDIFOLIA like 21	0	-5.64473	0.104717	0.00078624	0.307154	0.000318442
AT1G67750	Pectate lyase family protein	0	4.71082	1.94053	5.69225e-06	0.330718	1.18498e-06
AT1G68050	flavin-binding, kelch repeat, f box 1	0	-5.48317	-0.0488772	3.42461e-12	5.54722	1.26049e-14
AT1G68150	WRKY DNA-binding protein 9	0	-5.60914	-2.56237	0.000606108	-0.244785	0.00023746
AT1G68238	0	0	4.27226	-0.0662528	8.16583e-09	1.98886	5.02753e-10
AT1G68280	Thioesterase superfamily protein	0	4.75934	0	0.0111894	-0.924944	0.00635046
AT1G68350	0	0	-2.64715	2.77855	0.00122046	-0.379997	0.000523244
AT1G68360	C2H2 and C2HC zinc fingers superfamily protein	0	-5.74476	-0.0406635	0.000986585	0.32564	0.000411046
AT1G68500	0	0	-5.00685	-1.24555	6.14405e-07	1.48104	9.11916e-08
AT1G69480	EXS (ERD1/XPR1/SYG1) family protein	0	-4.15026	0.463391	2.0028e-09	3.84119	8.65456e-11
AT1G69710	Regulator of chromosome condensation (RCC1) family with FYVE zinc finger domain	0	2.72969	-1.5128	0.000616652	-0.392774	0.000242092
AT1G69870	nitrate transporter 1.7	0	-4.12913	-0.15173	1.28809e-12	8.10104	3.38648e-15
AT1G69880	thioredoxin H-type 8	0	-4.92726	0.447971	2.73647e-08	2.50079	2.1985e-09
AT1G70130	Concanavalin A-like lectin protein kinase family protein	0	-4.73073	-1.65094	1.01479e-07	2.41232	1.07202e-08
AT1G70260	nodulin MtN21 /EamA-like transporter family protein	0	5.23689	1.4939	0.00490232	-0.723818	0.0025149
AT1G70440	similar to RCD one 3	0	-3.01213	5.08365	2.95671e-08	1.43252	2.42105e-09
AT1G70985	hydroxyproline-rich glycoprotein family protein	0	4.01624	-0.197889	1.10363e-06	0.750197	1.81477e-07
AT1G71000	Chaperone DnaJ-domain superfamily protein	0	1.34985	5.73392	3.87687e-13	5.87307	4.36275e-16
AT1G71150	0	0	-3.01426	2.34187	0.00585937	-0.37987	0.00307253
AT1G72000	Plant neutral invertase family protein	0	-4.46958	-0.512506	0.0206568	-0.56448	0.0126212
AT1G72140	Major facilitator superfamily protein	0	-8.08165	-1.90444	1.05703e-06	1.69608	1.72601e-07
AT1G72520	PLAT/LH2 domain-containing lipoxygenase family protein	0	4.81855	1.38267	5.68993e-13	8.04675	1.03354e-15
AT1G72660	P-loop containing nucleoside triphosphate hydrolases superfamily protein	0	3.14181	5.06996	1.5425e-09	3.43888	6.31159e-11
AT1G72960	Root hair defective 3 GTP-binding protein (RHD3)	0	4.18535	1.46479	2.9212e-07	1.01444	3.79254e-08
AT1G73325	Kunitz family trypsin and protease inhibitor protein	0	3.61766	-0.68381	0.0105196	-0.420536	0.00592107
AT1G73510	0	0	5.31091	4.46843	2.24174e-07	1.65078	2.77325e-08
AT1G73540	nudix hydrolase homolog 21	0	4.29022	1.4339	3.20298e-13	6.85962	2.14295e-16
AT1G73600	S-adenosyl-L-methionine-dependent methyltransferases superfamily protein	0	4.32444	0.923106	8.30892e-10	8.33947	2.86761e-11
AT1G74000	strictosidine synthase 3	0	-6.80531	-2.24815	1.33819e-10	2.87817	2.68023e-12
AT1G74010	Calcium-dependent phosphotriesterase superfamily protein	0	-7.17919	-1.75586	2.18776e-12	4.66991	6.76399e-15
AT1G74080	myb domain protein 122	0	-5.80286	0.166746	0.00305345	0.443092	0.00147535
AT1G74310	heat shock protein 101	0	2.46118	4.57992	2.88829e-11	8.68655	3.00979e-13
AT1G74430	myb domain protein 95	0	4.11057	0.763554	3.20298e-13	5.25963	2.30964e-16
AT1G74450	Protein of unknown function (DUF793)	0	4.21854	0.519889	2.02273e-12	7.05697	5.99472e-15
AT1G74670	Gibberellin-regulated family protein	0	6.0918	1.28647	5.95444e-12	5.99272	2.90322e-14
AT1G74675	#N/A	0	4.88123	0.605093	6.0304e-09	2.09841	3.41588e-10
AT1G74830	Protein of unknown function, DUF593	0	4.45267	0	0.015063	-1.01359	0.00887867
AT1G74930	Integrase-type DNA-binding superfamily protein	0	6.73656	2.32207	2.15907e-13	6.27731	5.10168e-17
AT1G75470	purine permease 15	0	4.61806	0	0.00990377	-0.968256	0.00553513
AT1G75750	GAST1 protein homolog 1	0	-4.37549	-0.301665	9.80947e-09	10.5603	6.34427e-10
AT1G76600	0	0	4.11063	1.93681	2.18776e-12	6.24263	6.79753e-15
AT1G76650	calmodulin-like 38	0	4.69258	2.77281	7.35739e-12	6.60872	3.96354e-14
AT1G76790	O-methyltransferase family protein	0	-4.44392	0.773339	4.3358e-08	3.99237	3.81973e-09
AT1G76930	extensin 4	0	-6.55565	-2.7914	1.62592e-08	7.65584	1.17436e-09
AT1G76965	0	0	7.75267	5.78996	1.71053e-06	1.11233	2.99997e-07
AT1G77380	amino acid permease 3	0	-4.17004	0.174761	5.30974e-10	4.02858	1.58632e-11
AT1G77730	Pleckstrin homology (PH) domain superfamily protein	0	-2.17174	3.75182	0.000234513	-0.144789	8.16441e-05
AT1G78440	Arabidopsis thaliana gibberellin 2-oxidase 1	0	4.61638	2.21036	0.0351694	-0.884156	0.0228517
AT1G78840	F-box/RNI-like/FBD-like domains-containing protein	0	4.76293	3.04673	0.00478	-0.76507	0.00244484
AT1G80160	Lactoylglutathione lyase / glyoxalase I family protein	0	-5.76607	0.0411661	1.15798e-06	2.60085	1.92351e-07
AT1G80840	WRKY DNA-binding protein 40	0	4.09741	0.424986	1.05904e-12	7.9662	2.47066e-15
AT2G01175	0	0	4.79554	2.78691	0.000150855	-0.0025487	4.99004e-05
AT2G01180	phosphatidic acid phosphatase 1	0	4.6572	1.73381	1.03648e-12	6.33211	2.22953e-15
AT2G01610	Plant invertase/pectin methylesterase inhibitor superfamily protein	0	-4.02148	0.233662	8.61505e-06	1.59621	1.89844e-06
AT2G01920	ENTH/VHS/GAT family protein	0	1.8535	5.22102	0.000339569	-0.530565	0.000123491
AT2G02010	glutamate decarboxylase 4	0	-5.26964	-0.462628	4.78778e-11	4.85282	6.62665e-13
AT2G02990	ribonuclease 1	0	-12.7248	-0.167018	2.15907e-13	8.48453	4.37689e-17
AT2G03020	Heat shock protein HSP20/alpha crystallin family	0	4.8939	5.14816	0.00607444	-0.260829	0.00319954
AT2G04805	#N/A	0	-5.03822	-1.46212	0.00365005	-0.438954	0.0018049
AT2G07355	#N/A	0	5.5086	3.78244	0.000848665	-0.423065	0.000347133
AT2G08120	#N/A	0	4.61654	1.49402	0.0138859	-0.925557	0.00810521
AT2G08535	#N/A	0	-5.64117	-4.14862	0.000222235	-0.301306	7.68157e-05
AT2G08745	#N/A	0	4.20423	1.97294	4.41759e-05	0.400135	1.22751e-05
AT2G08755	#N/A	0	-1.46746	2.92731	0.00960088	-0.85092	0.00534382
AT2G08760	#N/A	0	-3.29645	1.78691	0.00518376	-0.467815	0.00267663
AT2G08895	#N/A	0	5.99452	2.6891	9.20944e-05	-0.330951	2.84868e-05
AT2G08960	#N/A	0	0.531028	4.66254	2.39062e-07	1.7553	2.9997e-08
AT2G09335	#N/A	0	-0.938282	3.22992	2.45347e-09	2.1795	1.11063e-10
AT2G14247	Expressed protein	0	-3.01471	1.37454	0.043983	-0.73647	0.0293857
AT2G15020	0	0	5.96692	0.700887	1.09613e-11	4.4283	6.70671e-14
AT2G15780	Cupredoxin superfamily protein	0	-6.98331	-0.22187	1.88137e-07	2.87807	2.24739e-08
AT2G16630	Pollen Ole e 1 allergen and extensin family protein	0	-4.83986	-1.86839	2.34644e-09	4.84064	1.05657e-10
AT2G17740	Cysteine/Histidine-rich C1 domain family protein	0	-9.15338	-2.34908	2.23059e-11	5.08738	2.01293e-13
AT2G19190	FLG22-induced receptor-like kinase 1	0	-7.12308	-2.87855	1.68125e-07	6.06301	1.9726e-08
AT2G19450	membrane bound O-acyl transferase (MBOAT) family protein	0	-4.05096	0.749087	1.15187e-11	5.14401	7.32305e-14
AT2G20340	Pyridoxal phosphate (PLP)-dependent transferases superfamily protein	0	4.16429	0.833358	7.68315e-11	5.59143	1.21564e-12
AT2G20350	Integrase-type DNA-binding superfamily protein	0	6.83172	3.75418	3.12688e-08	1.41346	2.59029e-09
AT2G20750	expansin B1	0	5.04454	1.08598	8.70676e-09	2.39186	5.47294e-10
AT2G20880	Integrase-type DNA-binding superfamily protein	0	-2.9688	1.64495	6.90491e-06	1.05158	1.48033e-06
AT2G21220	SAUR-like auxin-responsive protein family	0	4.76355	0	0.00825869	-0.924555	0.00451166
AT2G21660	cold, circadian rhythm, and rna binding 2	0	-4.31072	0.0620934	9.81656e-08	9.35538	1.02999e-08
AT2G22470	arabinogalactan protein 2	0	-5.48868	-0.328027	3.16056e-10	4.97281	8.06758e-12
AT2G23096	2-oxoglutarate (2OG) and Fe(II)-dependent oxygenase superfamily protein	0	5.59179	3.04991	0.00211793	-0.483166	0.000978785
AT2G23170	Auxin-responsive GH3 family protein	0	-5.39957	0.821091	0.000434291	2.67303	0.000162693
AT2G23910	NAD(P)-binding Rossmann-fold superfamily protein	0	-6.72345	0.812304	3.00552e-05	1.48198	7.91176e-06
AT2G24320	alpha/beta-Hydrolases superfamily protein	0	4.64646	2.33568	1.29201e-06	0.715507	2.18057e-07
AT2G24480	Zinc finger, C3HC4 type (RING finger) family protein	0	5.12773	5.58709	0.000565025	-0.0388516	0.000219101
AT2G24560	GDSL-like Lipase/Acylhydrolase family protein	0	-4.93096	-1.50017	2.72036e-05	0.716153	7.08384e-06
AT2G25440	receptor like protein 20	0	4.2408	0.399864	0.000126356	1.55992	4.10084e-05
AT2G26135	RING/U-box protein with C6HC-type zinc finger	0	6.35961	5.35191	1.93519e-05	0.263355	4.82133e-06
AT2G26520	0	0	2.29504	-1.79911	0.00276115	-0.422409	0.00131999
AT2G27420	Cysteine proteinases superfamily protein	0	5.70866	1.57821	1.65074e-06	0.407605	2.88091e-07
AT2G28110	Exostosin family protein	0	-5.44853	0.34814	1.09627e-05	2.46064	2.50172e-06
AT2G28140	Protein of unknown function (DUF1635)	0	-5.14509	-1.08072	2.07011e-08	2.09011	1.57633e-09
AT2G28560	DNA repair (Rad51) family protein	0	4.06161	4.11793	0.0134659	-0.731065	0.00783428
AT2G29130	laccase 2	0	0.409319	-4.35361	0.00430879	-0.522878	0.00217376
AT2G29380	highly ABA-induced PP2C gene 3	0	5.9349	3.04625	0.00106192	-0.331836	0.000447102
AT2G29430	Family of unknown function (DUF572)	0	-3.91819	1.38122	0.00555728	-0.295803	0.00289286
AT2G29440	glutathione S-transferase tau 6	0	-4.3013	-0.655016	6.32802e-07	3.56751	9.47665e-08
AT2G29460	glutathione S-transferase tau 4	0	-3.82484	1.18897	5.87731e-10	6.11822	1.8177e-11
AT2G29500	HSP20-like chaperones superfamily protein	0	1.07626	5.61341	9.17953e-13	8.21063	1.79905e-15
AT2G30020	Protein phosphatase 2C family protein	0	4.12514	1.66472	3.20298e-13	6.55908	2.62866e-16
AT2G30130	Lateral organ boundaries (LOB) domain family protein	0	-4.21381	0.511364	0.0190448	-0.440105	0.0115343
AT2G30395	ovate family protein 17	0	-5.24623	-1.49858	1.38622e-05	0.961146	3.27604e-06
AT2G30400	ovate family protein 2	0	-7.04597	-0.61417	7.98918e-06	1.14217	1.74563e-06
AT2G30690	Protein of unknown function, DUF593	0	4.09122	0.872186	0.000279869	-0.119483	9.94257e-05
AT2G31160	Protein of unknown function (DUF640)	0	-4.77742	-0.266134	0.0242879	-0.353088	0.0151378
AT2G31345	0	0	-5.18426	-0.108176	0.00262096	-0.0727392	0.00124408
AT2G32120	heat-shock protein 70T-2	0	4.00882	5.81309	9.31399e-12	5.64084	5.38715e-14
AT2G32270	zinc transporter 3 precursor	0	-4.76396	-0.647349	0.0118323	-0.442003	0.00676139
AT2G32660	receptor like protein 22	0	-5.64923	-2.55718	3.21364e-07	2.24917	4.25745e-08
AT2G33100	cellulose synthase-like D1	0	4.53893	2.25461	1.47237e-08	2.45571	1.04516e-09
AT2G33260	Tryptophan/tyrosine permease	0	5.58851	1.49391	0.000152665	-0.580488	5.05865e-05
AT2G33690	Late embryogenesis abundant protein, group 6	0	-1.46745	3.26311	0.00431117	-0.735614	0.00217516
AT2G34020	Calcium-binding EF-hand family protein	0	5.80727	1.49721	0.000473168	-0.480734	0.000179089
AT2G34030	Calcium-binding EF-hand family protein	0	5.92165	3.70757	1.96296e-06	1.38429	3.51587e-07
AT2G34140	Dof-type zinc finger DNA-binding family protein	0	-7.44262	0.000449202	3.91505e-07	1.70843	5.39161e-08
AT2G34360	MATE efflux family protein	0	-3.35987	1.03169	3.68882e-07	2.44664	5.00601e-08
AT2G34910	0	0	-2.6475	1.85455	0.0494351	-0.738567	0.0334868
AT2G35343	#N/A	0	-3.30167	1.09318	0.037617	-0.699326	0.024683
AT2G35345	0	0	-3.29696	0.971283	0.021564	-0.735727	0.0132435
AT2G36325	GDSL-like Lipase/Acylhydrolase superfamily protein	0	-6.80689	-0.385775	5.66334e-10	3.38059	1.71904e-11
AT2G36540	Haloacid dehalogenase-like hydrolase (HAD) superfamily protein	0	-5.16954	-0.0169249	0.0016679	-0.0519418	0.000746912
AT2G37070	0	0	-1.44254	2.83991	0.000379803	0.0620035	0.000139975
AT2G37130	Peroxidase superfamily protein	0	-4.77814	-0.052268	6.17379e-10	5.86269	1.94009e-11
AT2G37700	Fatty acid hydroxylase superfamily	0	1.08161	-3.53527	0.0161192	-0.728824	0.00957292
AT2G37720	TRICHOME BIREFRINGENCE-LIKE 15	0	4.37524	-1.52237	7.89484e-08	1.15116	7.91445e-09
AT2G37770	NAD(P)-linked oxidoreductase superfamily protein	0	-3.57035	1.67068	3.65721e-09	3.6428	1.80413e-10
AT2G38240	2-oxoglutarate (2OG) and Fe(II)-dependent oxygenase superfamily protein	0	-7.71729	-0.592883	3.09019e-11	8.64571	3.45653e-13
AT2G38530	lipid transfer protein 2	0	-9.23587	-2.03799	1.10951e-11	6.37269	6.90846e-14
AT2G38870	Serine protease inhibitor, potato inhibitor I-type family protein	0	-6.32541	-1.54736	3.87687e-13	7.80519	4.09818e-16
AT2G39030	Acyl-CoA N-acyltransferases (NAT) superfamily protein	0	-6.17522	-0.294067	2.85328e-08	5.57239	2.31181e-09
AT2G39200	Seven transmembrane MLO family protein	0	-5.25688	-2.10877	2.59134e-11	6.99867	2.46499e-13
AT2G39350	ABC-2 type transporter family protein	0	-5.95848	-2.34513	4.12212e-12	4.31508	1.63545e-14
AT2G39375	#N/A	0	-6.26684	-2.84372	3.36167e-11	4.93025	3.94672e-13
AT2G39380	exocyst subunit exo70 family protein H2	0	-6.42528	-2.75746	3.13236e-11	4.91161	3.53364e-13
AT2G39518	Uncharacterised protein family (UPF0497)	0	-9.13605	-1.95954	6.29945e-10	5.63227	1.99342e-11
AT2G39520	0	0	-11.0381	-2.07856	1.92491e-08	4.40616	1.44461e-09
AT2G39530	Uncharacterised protein family (UPF0497)	0	-6.56469	-2.4104	9.94639e-08	3.1004	1.04628e-08
AT2G40080	Protein of unknown function (DUF1313)	0	-5.41154	0.422242	1.23162e-10	5.18674	2.39613e-12
AT2G40113	Pollen Ole e 1 allergen and extensin family protein	0	-8.36665	-0.551055	1.58336e-06	2.31381	2.74061e-07
AT2G40170	Stress induced protein	0	-5.43688	-0.525024	0.000950844	-0.0281439	0.000394246
AT2G40180	phosphatase 2C5	0	-4.96557	0.0530815	9.14137e-07	2.68643	1.4551e-07
AT2G40340	Integrase-type DNA-binding superfamily protein	0	-2.47532	1.7278	3.61382e-10	4.51128	9.63916e-12
AT2G40350	Integrase-type DNA-binding superfamily protein	0	-3.53938	2.05863	0.00167334	-0.216458	0.000749723
AT2G40610	expansin A8	0	4.3783	-0.767218	2.13288e-10	5.21836	4.80736e-12
AT2G40925	F-box and associated interaction domains-containing protein	0	3.68889	-0.687971	0.000467281	-0.390186	0.000176593
AT2G41380	S-adenosyl-L-methionine-dependent methyltransferases superfamily protein	0	-3.94905	0.57756	5.2158e-07	3.30288	7.50208e-08
AT2G41990	0	0	4.31706	1.77746	0.000282593	0.0900479	0.000100515
AT2G42340	0	0	-1.28055	4.14211	1.67728e-07	1.45645	1.96521e-08
AT2G42540	cold-regulated 15a	0	-4.98109	-0.620601	5.58277e-10	9.73802	1.69173e-11
AT2G43510	trypsin inhibitor protein 1	0	-6.26023	0.0831688	9.83316e-12	6.18939	5.78145e-14
AT2G43520	trypsin inhibitor protein 2	0	-5.48669	-0.146798	1.5093e-10	4.3824	3.18164e-12
AT2G43620	Chitinase family protein	0	-8.03126	-1.95395	4.30324e-12	7.41173	1.74845e-14
AT2G43870	Pectin lyase-like superfamily protein	0	-4.12873	-1.1726	0.000111233	0.785333	3.54649e-05
AT2G44195	CBF1-interacting co-repressor CIR, N-terminal;Pre-mRNA splicing factor	0	3.14548	4.62448	0.00323263	-0.69713	0.00157269
AT2G44230	Plant protein of unknown function (DUF946)	0	4.34513	0.978287	1.3624e-10	4.86071	2.74173e-12
AT2G44240	Protein of Unknown Function (DUF239)	0	4.18767	1.15634	0.000894363	-0.0453619	0.000368262
AT2G44790	uclacyanin 2	0	-6.18239	-2.81041	4.79957e-08	1.54782	4.32925e-09
AT2G44810	alpha/beta-Hydrolases superfamily protein	0	-7.42777	-0.642249	1.70251e-05	1.45079	4.14965e-06
AT2G44840	ethylene-responsive element binding factor 13	0	4.00868	-0.214777	1.85221e-11	3.64927	1.44786e-13
AT2G44910	homeobox-leucine zipper protein 4	0	4.52959	2.31077	0.000340132	-0.196851	0.000123745
AT2G45210	SAUR-like auxin-responsive protein family	0	-8.86348	0.486428	9.60075e-09	3.24317	6.18634e-10
AT2G45570	cytochrome P450, family 76, subfamily C, polypeptide 2	0	-4.2994	0.875319	7.33308e-06	1.71786	1.58568e-06
AT2G45800	GATA type zinc finger transcription factor family protein	0	4.72114	1.7388	4.70167e-07	0.676133	6.66594e-08
AT2G45900	Phosphatidylinositol N-acetyglucosaminlytransferase subunit P-related	0	-4.18378	-0.950617	4.55404e-05	1.62528	1.2726e-05
AT2G46140	Late embryogenesis abundant protein	0	-4.79005	-1.37843	5.32869e-08	3.30258	4.91605e-09
AT2G46240	BCL-2-associated athanogene 6	0	2.86695	4.74551	4.07867e-11	8.07347	5.18607e-13
AT2G46830	circadian clock associated 1	0	5.12112	2.81216	5.16308e-13	6.3202	8.39125e-16
AT2G46970	phytochrome interacting factor 3-like 1	0	-4.587	-1.13418	1.80678e-06	1.91799	3.20149e-07
AT2G47550	Plant invertase/pectin methylesterase inhibitor superfamily	0	-7.40996	-2.81746	8.71925e-11	3.8399	1.45043e-12
AT2G47750	putative indole-3-acetic acid-amido synthetase GH3.9	0	4.42166	0.731869	6.66214e-11	2.72014	1.0318e-12
AT2G47770	TSPO(outer membrane tryptophan-rich sensory protein)-related	0	0	5.6531	0.000267604	-0.350486	9.4544e-05
AT3G01220	homeobox protein 20	0	6.64908	6.6672	3.08448e-05	0.867267	8.155e-06
AT3G01795	#N/A	0	-5.68464	-0.44531	1.1934e-06	1.62717	1.99147e-07
AT3G01840	Protein kinase superfamily protein	0	4.94272	4.23277	1.02941e-07	3.57494	1.0924e-08
AT3G01970	WRKY DNA-binding protein 45	0	-4.53564	0.240214	4.67088e-09	3.54657	2.4962e-10
AT3G02535	#N/A	0	-1.48998	4.30945	1.88003e-12	4.5985	5.39206e-15
AT3G02620	Plant stearoyl-acyl-carrier-protein desaturase family protein	0	-2.05587	2.21419	0.00128758	0.120725	0.000556846
AT3G02645	Plant protein of unknown function (DUF247)	0	1.85364	5.15143	0.000529364	-0.562439	0.000203351
AT3G03650	Exostosin family protein	0	-2.1811	2.20479	0.0423081	-0.812615	0.0281313
AT3G04070	NAC domain containing protein 47	0	-5.56592	-0.156104	3.75348e-09	4.67987	1.88392e-10
AT3G04420	NAC domain containing protein 48	0	-4.1133	-0.227588	2.41897e-05	2.07421	6.20698e-06
AT3G04854	0	0	-3.73346	1.17586	0.00328377	-0.47005	0.00160091
AT3G05310	MIRO-related GTP-ase 3	0	2.81106	-1.79973	1.87291e-05	-0.195171	4.64558e-06
AT3G05390	0	0	-5.12966	-0.624647	5.71359e-05	1.09143	1.65344e-05
AT3G05620	Plant invertase/pectin methylesterase inhibitor superfamily	0	-5.02808	-0.297195	0.00768713	-0.218977	0.00416136
AT3G05660	receptor like protein 33	0	-4.6855	-0.825683	3.09907e-08	5.18563	2.56329e-09
AT3G06145	0	0	4.24865	0.357341	4.94663e-10	2.72742	1.43528e-11
AT3G06655	#N/A	0	4.52586	1.22586	0.000126144	-0.30263	4.09183e-05
AT3G06880	Transducin/WD40 repeat-like superfamily protein	0	3.44041	-0.699856	2.53686e-09	3.85457	1.15444e-10
AT3G07150	0	0	4.56984	3.67853	2.21463e-08	2.28689	1.70755e-09
AT3G07365	#N/A	0	0.864547	5.77846	2.15907e-13	7.23709	6.23096e-17
AT3G07380	Domain of unknown function (DUF23)	0	5.3295	0	0.000348859	-0.723323	0.000127237
AT3G07465	#N/A	0	5.32878	1.4939	0.00064844	-0.687121	0.000256152
AT3G07490	ARF-GAP domain 11	0	5.23404	3.95604	0.00340384	-0.487535	0.00166742
AT3G07650	CONSTANS-like 9	0	-6.10321	0.494967	1.71587e-11	4.49287	1.28594e-13
AT3G07765	#N/A	0	-4.21017	-0.251661	0.0434453	-0.632119	0.0289725
AT3G07820	Pectin lyase-like superfamily protein	0	5.93697	3.95578	0.000197155	-0.223578	6.72419e-05
AT3G07970	Pectin lyase-like superfamily protein	0	-7.17104	-0.513352	7.92716e-07	1.27617	1.23492e-07
AT3G08700	ubiquitin-conjugating enzyme 12	0	3.91954	4.44427	1.70876e-05	1.09238	4.16735e-06
AT3G09005	#N/A	0	-4.34278	0.652553	0.0050182	-0.325677	0.0025825
AT3G09340	Transmembrane amino acid transporter family protein	0	-3.73675	2.14762	0.000159382	-0.0499142	5.30485e-05
AT3G09520	exocyst subunit exo70 family protein H4	0	3.56788	4.136	7.9572e-09	3.12515	4.86509e-10
AT3G09590	CAP (Cysteine-rich secretory proteins, Antigen 5, and Pathogenesis-related 1 protein) superfamily protein	0	4.26978	4.72446	0.0198332	-0.525177	0.0120621
AT3G09600	Homeodomain-like superfamily protein	0	4.17939	1.11265	1.53583e-11	3.93925	1.05717e-13
AT3G09745	#N/A	0	-4.31368	-0.153738	5.77026e-07	2.27892	8.46783e-08
AT3G09790	ubiquitin 8	0	-4.47421	-1.14294	0.0220349	-0.66547	0.0135643
AT3G11260	WUSCHEL related homeobox 5	0	-4.3613	1.39209	0.00316602	-0.024691	0.001537
AT3G11340	UDP-Glycosyltransferase superfamily protein	0	-4.27773	1.48634	4.48946e-05	4.4044	1.25156e-05
AT3G12510	MADS-box family protein	0	-2.20835	4.10423	7.35739e-12	4.58148	3.93294e-14
AT3G13020	hAT transposon superfamily protein	0	4.09679	0.882836	7.1703e-08	1.06408	7.01949e-09
AT3G13403	Defensin-like (DEFL) family protein	0	4.79562	-1.46771	3.98593e-05	-0.244653	1.09537e-05
AT3G13404	0	0	6.79485	4.39181	2.49796e-05	0.273654	6.45625e-06
AT3G13540	myb domain protein 5	0	-3.00941	2.14845	0.00509579	-0.468073	0.00262681
AT3G13650	Disease resistance-responsive (dirigent-like protein) family protein	0	-5.89073	-1.4966	0.000117584	0.0586811	3.77483e-05
AT3G13790	Glycosyl hydrolases family 32 protein	0	-5.96557	-1.32952	4.84769e-12	8.63601	2.22456e-14
AT3G15357	0	0	-4.41096	-0.530487	0.000588199	0.563659	0.000229347
AT3G15650	alpha/beta-Hydrolases superfamily protein	0	-4.12859	-0.926042	3.35892e-06	2.57147	6.5059e-07
AT3G15720	Pectin lyase-like superfamily protein	0	-5.3663	0.634116	3.31767e-08	3.00613	2.78957e-09
AT3G16040	Translation machinery associated TMA7	0	6.05171	7.90851	1.4292e-07	1.46844	1.62602e-08
AT3G16330	0	0	-7.94769	0.00628382	1.18481e-06	2.16027	1.97545e-07
AT3G17320	F-box and associated interaction domains-containing protein	0	6.40275	1.49256	1.10572e-05	-0.165112	2.52698e-06
AT3G18450	PLAC8 family protein	0	-4.77393	-0.0437281	0.0133619	-0.297672	0.00776483
AT3G18710	plant U-box 29	0	7.17194	2.84749	3.7536e-11	4.51008	4.64714e-13
AT3G19920	0	0	2.05173	4.66562	3.81712e-05	0.0432682	1.04241e-05
AT3G20520	SHV3-like 3	0	4.40827	2.65367	9.64585e-05	-0.199283	3.00764e-05
AT3G20810	2-oxoglutarate (2OG) and Fe(II)-dependent oxygenase superfamily protein	0	-3.64892	0.600996	6.35963e-07	2.91777	9.53032e-08
AT3G21351	0	0	-5.59497	-2.62836	2.35023e-05	1.06639	6.00139e-06
AT3G21352	0	0	-7.63328	-4.301	2.38614e-07	1.09303	2.99181e-08
AT3G21460	Glutaredoxin family protein	0	5.31923	1.32657	2.02405e-09	1.63922	8.75606e-11
AT3G21500	1-deoxy-D-xylulose 5-phosphate synthase 1	0	-4.35699	-1.21464	0.0340832	0.346292	0.022084
AT3G21890	B-box type zinc finger family protein	0	5.19544	3.79013	7.45711e-07	0.954434	1.14887e-07
AT3G22240	0	0	-5.24286	-0.4178	0.00153581	-0.120843	0.000680174
AT3G22510	Pre-rRNA-processing protein TSR2, conserved region	0	0	6.13081	0.000170907	-0.0717041	5.72359e-05
AT3G22840	Chlorophyll A-B binding family protein	0	6.11596	5.47223	1.41275e-05	1.37798	3.3509e-06
AT3G22920	Cyclophilin-like peptidyl-prolyl cis-trans isomerase family protein	0	2.99201	-1.46264	0.0123741	-0.969697	0.00711452
AT3G23150	Signal transduction histidine kinase, hybrid-type, ethylene sensor	0	-5.04394	-0.290352	1.53583e-11	4.70868	1.0555e-13
AT3G23230	Integrase-type DNA-binding superfamily protein	0	5.80407	1.98836	7.90364e-07	1.82673	1.23051e-07
AT3G23740	0	0	3.91892	-2.65544	3.76781e-05	-0.0178547	1.02696e-05
AT3G25240	Protein of unknown function (DUF506)	0	5.5063	5.14098	0.0019409	-0.105726	0.000884815
AT3G25640	Protein of unknown function, DUF617	0	-5.29529	0.218784	2.46228e-05	1.55856	6.34048e-06
AT3G25900	Homocysteine S-methyltransferase family protein	0	-4.67191	0.0562045	1.11519e-09	3.44448	4.14253e-11
AT3G26690	nudix hydrolase homolog 13	0	-3.60535	0.528491	6.77535e-09	3.61404	3.98359e-10
AT3G27690	photosystem II light harvesting complex gene 2.3	0	4.93058	-0.139963	4.21594e-10	9.7556	1.16281e-11
AT3G28270	Protein of unknown function (DUF677)	0	5.33079	0.936677	5.9707e-09	2.51453	3.37065e-10
AT3G28330	F-box family protein-related	0	4.76135	2.21358	0.00413658	-0.84257	0.00207798
AT3G28740	Cytochrome P450 superfamily protein	0	4.89135	6.74363	6.2947e-09	3.87498	3.63272e-10
AT3G29034	0	0	-4.36088	-0.558637	1.12002e-10	5.03903	2.09335e-12
AT3G43250	Family of unknown function (DUF572)	0	-5.20536	-0.160944	1.24734e-07	2.46627	1.38746e-08
AT3G44350	NAC domain containing protein 61	0	4.70709	1.87523	9.03514e-07	2.51917	1.43431e-07
AT3G44990	xyloglucan endo-transglycosylase-related 8	0	4.84926	0.266634	5.65184e-08	2.85373	5.29252e-09
AT3G45060	high affinity nitrate transporter 2.6	0	-5.47672	-3.23819	1.18099e-12	6.18247	2.96611e-15
AT3G45660	Major facilitator superfamily protein	0	3.40368	-2.18104	0.000468559	-0.547714	0.000177121
AT3G46230	heat shock protein 17.4	0	0.88742	5.82939	2.15907e-13	7.31675	8.97992e-17
AT3G46280	protein kinase-related	0	-13.7801	-3.77114	2.13027e-07	6.88055	2.61294e-08
AT3G46614	0	0	4.61748	1.49402	0.0100383	-0.925471	0.00561896
AT3G46658	other RNA	0	-4.01159	1.1859	5.00455e-09	5.22326	2.70083e-10
AT3G46660	UDP-glucosyl transferase 76E12	0	-4.15683	1.2561	3.66379e-09	5.13009	1.81613e-10
AT3G46880	0	0	5.42159	0	0.000314716	-0.685996	0.000113565
AT3G46900	copper transporter 2	0	4.09032	0.510285	0.000422092	-0.143083	0.000157659
AT3G46910	Cullin family protein	0	4.7663	2.69182	0.0123548	-0.80267	0.00710106
AT3G47380	Plant invertase/pectin methylesterase inhibitor superfamily protein	0	-7.08419	-2.19195	2.56863e-11	6.05204	2.43111e-13
AT3G48540	Cytidine/deoxycytidylate deaminase family protein	0	5.12939	1.49248	0.000881133	-0.762479	0.000362056
AT3G48620	Outer membrane OMP85 family protein	0	4.89164	2.68742	0.0174783	-0.764708	0.0104761
AT3G48790	Pyridoxal phosphate (PLP)-dependent transferases superfamily protein	0	4.82743	2.41796	1.04936e-06	0.839631	1.70898e-07
AT3G49540	0	0	-2.65684	2.7611	0.000985513	-0.380006	0.000410505
AT3G49620	2-oxoglutarate (2OG) and Fe(II)-dependent oxygenase superfamily protein	0	-3.75093	1.90025	6.74795e-07	1.19935	1.02219e-07
AT3G49980	F-box and associated interaction domains-containing protein	0	-4.67984	-0.0565446	0.00853141	-0.353063	0.00467596
AT3G50770	calmodulin-like 41	0	-5.88805	0.0917397	6.92017e-10	6.56047	2.26593e-11
AT3G50970	dehydrin family protein	0	-7.36085	0.155605	2.6316e-11	5.52553	2.55361e-13
AT3G52720	alpha carbonic anhydrase 1	0	4.21537	0.315933	7.89484e-08	2.86416	7.91462e-09
AT3G53230	ATPase, AAA-type, CDC48 protein	0	-2.51653	2.9559	9.20262e-13	7.2302	1.84756e-15
AT3G53250	SAUR-like auxin-responsive protein family	0	-2.45804	-5.60272	0.000702237	-0.26951	0.000280458
AT3G53680	Acyl-CoA N-acyltransferase with RING/FYVE/PHD-type zinc finger domain	0	5.44512	2.67331	2.62714e-11	5.03557	2.53672e-13
AT3G54000	0	0	4.41137	1.53025	2.96012e-11	3.09991	3.25454e-13
AT3G54400	Eukaryotic aspartyl protease family protein	0	-4.68901	-0.647162	4.87375e-10	7.28197	1.40715e-11
AT3G54420	homolog of carrot EP3-3 chitinase	0	-4.13737	-0.514442	8.82623e-11	6.03775	1.48386e-12
AT3G54830	Transmembrane amino acid transporter family protein	0	4.60157	0.708359	1.37843e-10	3.91968	2.79376e-12
AT3G55150	exocyst subunit exo70 family protein H1	0	-9.73386	-3.89207	2.07676e-09	2.97339	9.06349e-11
AT3G55310	NAD(P)-binding Rossmann-fold superfamily protein	0	5.42348	0	0.00076409	-0.685805	0.000308485
AT3G55720	Protein of unknown function (DUF620)	0	-3.28724	1.93875	0.00567359	-0.409884	0.00296019
AT3G55970	jasmonate-regulated gene 21	0	-7.51413	-0.248384	8.32604e-11	7.38622	1.36528e-12
AT3G56790	RNA splicing factor-related	0	4.21244	1.90622	1.08136e-08	2.41933	7.1384e-10
AT3G56891	Heavy metal transport/detoxification superfamily protein	0	-4.22802	-2.734	0.0195028	-0.89164	0.0118378
AT3G57010	Calcium-dependent phosphotriesterase superfamily protein	0	-5.01678	-0.197342	0.0122564	-0.196269	0.00704041
AT3G57380	Glycosyltransferase family 61 protein	0	-2.49903	1.80957	0.000222645	0.200137	7.69999e-05
AT3G58770	0	0	4.9491	3.10848	2.81624e-06	0.653161	5.31343e-07
AT3G59220	pirin	0	-11.6887	-0.637486	2.15907e-13	7.25328	9.29176e-17
AT3G59270	FBD-like domain family protein	0	4.33124	2.83333	1.94879e-05	0.636675	4.86358e-06
AT3G59790	MAP kinase 10	0	3.15477	-1.46266	0.00532436	-0.925921	0.0027594
AT3G59930	0	0	-5.0463	-0.524199	0.00022957	1.05816	7.96909e-05
AT3G60550	cyclin p3;2	0	-5.09976	-0.369089	0.00219571	-0.194342	0.00101998
AT3G60920	0	0	3.51877	4.51925	0.0228479	-0.695575	0.0141325
AT3G61490	Pectin lyase-like superfamily protein	0	-4.88726	0.00464157	4.45629e-08	3.62039	3.94719e-09
AT3G62690	AtL5	0	-4.5947	-0.678306	4.73657e-07	2.55614	6.72448e-08
AT3G62950	Thioredoxin superfamily protein	0	4.18215	0.511477	1.23218e-08	2.04138	8.36964e-10
AT3G63350	winged-helix DNA-binding transcription factor family protein	0	5.73579	3.96449	0.000729842	-0.30573	0.000292809
AT3G63380	ATPase E1-E2 type family protein / haloacid dehalogenase-like hydrolase family protein	0	-5.18117	0.571013	5.51936e-12	7.06957	2.61194e-14
AT4G00305	RING/U-box superfamily protein	0	-3.53942	2.73136	0.000108399	0.142117	3.44214e-05
AT4G00695	0	0	1.39542	-3.73403	0.0110047	-0.553059	0.00622932
AT4G00870	basic helix-loop-helix (bHLH) DNA-binding superfamily protein	0	-4.87976	-0.902952	0.00683928	0.809729	0.00365634
AT4G01460	basic helix-loop-helix (bHLH) DNA-binding superfamily protein	0	4.69325	0.580455	5.00571e-10	2.65273	1.45481e-11
AT4G02170	0	0	-6.52041	-2.73833	0.000206578	0.338792	7.08014e-05
AT4G02850	phenazine biosynthesis PhzC/PhzF family protein	0	6.09474	2.21144	6.14956e-09	1.32466	3.51865e-10
AT4G02950	Ubiquitin family protein	0	5.58306	1.49723	0.000671681	-0.580689	0.000266457
AT4G03320	translocon at the inner envelope membrane of chloroplasts 20-IV	0	-3.18663	2.22744	6.96292e-09	3.27743	4.12289e-10
AT4G03460	Ankyrin repeat family protein	0	-7.06718	-3.37729	1.61347e-08	2.26667	1.16383e-09
AT4G04275	#N/A	0	-5.93244	-1.02008	0.000337617	0.179434	0.000122701
AT4G04895	#N/A	0	4.33517	1.85841	0.00253004	-0.334617	0.00119524
AT4G05018	0	0	1.85493	5.47554	0.000249232	-0.408647	8.74456e-05
AT4G05120	Major facilitator superfamily protein	0	-4.96217	-0.753694	6.76671e-12	5.22139	3.46098e-14
AT4G05631	0	0	4.84813	1.2882	2.15907e-13	5.1877	2.01846e-17
AT4G06744	Leucine-rich repeat (LRR) family protein	0	-4.69249	-0.100273	1.56488e-08	2.64339	1.12129e-09
AT4G06746	related to AP2 9	0	-5.98353	0.279425	1.90163e-11	5.48986	1.50894e-13
AT4G07820	CAP (Cysteine-rich secretory proteins, Antigen 5, and Pathogenesis-related 1 protein) superfamily protein	0	-5.39481	-1.43632	0.0278585	-0.242434	0.0176273
AT4G08625	#N/A	0	5.01764	0	0.002233	-0.840728	0.00103914
AT4G08770	Peroxidase superfamily protein	0	-4.34687	-0.773944	0.0459705	-0.666114	0.0308829
AT4G08985	#N/A	0	6.63803	3.22244	2.70922e-12	6.4535	9.19477e-15
AT4G09130	RING/U-box superfamily protein	0	5.33223	3.33453	0.00171144	-0.550022	0.000768755
AT4G09170	0	0	-3.2918	1.53348	0.00720069	-0.563534	0.00386951
AT4G09225	#N/A	0	-4.34656	-0.121334	9.64776e-10	4.8092	3.44497e-11
AT4G10020	hydroxysteroid dehydrogenase 5	0	4.27063	3.95323	0.000613159	0.0760421	0.000240633
AT4G10150	RING/U-box superfamily protein	0	4.34996	-2.17572	0.000531505	-0.0664551	0.00020429
AT4G10250	HSP20-like chaperones superfamily protein	0	8.21048	8.52843	6.76081e-08	2.41219	6.56044e-09
AT4G10310	high-affinity K+ transporter 1	0	2.6727	-2.65642	0.000444087	-0.616883	0.000166618
AT4G11320	Papain family cysteine protease	0	-4.18368	-1.97317	2.73321e-05	1.07353	7.12438e-06
AT4G12400	stress-inducible protein, putative	0	1.50796	5.13269	2.51189e-11	8.07294	2.33773e-13
AT4G12450	0	0	-2.02873	2.83009	2.27203e-09	2.51497	1.01438e-10
AT4G12470	azelaic acid induced 1	0	-9.77366	-1.0435	5.60496e-09	7.39915	3.12667e-10
AT4G12480	Bifunctional inhibitor/lipid-transfer protein/seed storage 2S albumin superfamily protein	0	-7.5694	-1.03054	3.99257e-09	7.01702	2.04018e-10
AT4G12485	#N/A	0	-7.63646	-1.13335	2.81638e-08	3.16389	2.27788e-09
AT4G12490	Bifunctional inhibitor/lipid-transfer protein/seed storage 2S albumin superfamily protein	0	-4.74358	-1.02381	0.00017211	4.71259	5.76964e-05
AT4G12495	#N/A	0	-5.50903	-1.00421	6.40731e-05	3.95498	1.88513e-05
AT4G12500	Bifunctional inhibitor/lipid-transfer protein/seed storage 2S albumin superfamily protein	0	-8.02741	-2.05776	6.05811e-09	4.54302	3.44316e-10
AT4G12830	alpha/beta-Hydrolases superfamily protein	0	4.09984	0.58412	1.83778e-10	4.46402	4.00587e-12
AT4G12970	stomagen	0	4.48814	0.725949	8.71843e-08	1.15674	8.89346e-09
AT4G12980	Auxin-responsive family protein	0	5.32739	0.274682	3.6104e-13	5.69428	3.62421e-16
AT4G13410	Nucleotide-diphospho-sugar transferases superfamily protein	0	0.569745	-3.62886	0.00217494	1.16426	0.00100898
AT4G13680	Protein of unknown function (DUF295)	0	5.66389	3.3374	0.000455798	-0.421654	0.000171643
AT4G14260	Protein of unknown function (DUF295)	0	5.73759	3.04676	0.000350645	-0.421138	0.000127939
AT4G14368	Regulator of chromosome condensation (RCC1) family protein	0	5.12498	1.52099	1.31067e-09	2.38184	5.06668e-11
AT4G15248	B-box type zinc finger family protein	0	6.17754	1.11011	1.57921e-10	3.7039	3.37431e-12
AT4G15250	B-box type zinc finger protein with CCT domain	0	5.50263	3.05255	0.00275683	-0.516122	0.0013174
AT4G15400	HXXXD-type acyl-transferase family protein	0	-6.62836	-1.56048	0.00111015	0.565871	0.000469774
AT4G15610	Uncharacterised protein family (UPF0497)	0	-8.94333	-0.823824	4.54323e-13	7.91034	5.79295e-16
AT4G16563	Eukaryotic aspartyl protease family protein	0	-4.81925	-1.38812	7.1565e-09	6.64385	4.26243e-10
AT4G17490	ethylene responsive element binding factor 6	0	4.94246	1.44399	1.35215e-12	5.11748	3.61953e-15
AT4G18170	WRKY DNA-binding protein 28	0	-5.02908	-0.318562	2.09713e-08	3.99108	1.59991e-09
AT4G18190	purine permease 6	0	5.23321	0	0.00439426	-0.761408	0.00222423
AT4G18195	purine permease 8	0	4.33025	1.009	3.00711e-08	2.45878	2.46974e-09
AT4G18360	Aldolase-type TIM barrel family protein	0	-1.46747	2.64461	0.0386495	-0.934064	0.0254381
AT4G18422	0	0	4.94107	1.59682	5.24083e-06	0.439209	1.07748e-06
AT4G18450	Integrase-type DNA-binding superfamily protein	0	0	4.12214	0.00938932	-0.975754	0.0052135
AT4G18540	0	0	-4.95343	-2.74165	0.0145476	-0.597822	0.00854359
AT4G18630	Protein of unknown function (DUF688)	0	-4.6023	-0.430209	0.000444125	1.38541	0.000166653
AT4G18970	GDSL-like Lipase/Acylhydrolase superfamily protein	0	4.54505	0.447495	6.25305e-11	3.91471	9.47522e-13
AT4G18990	xyloglucan endotransglucosylase/hydrolase 29	0	-5.42963	-0.143906	0.0211083	0.0773535	0.0129313
AT4G19810	Glycosyl hydrolase family protein with chitinase insertion domain	0	-4.86872	0.307323	7.86485e-05	1.92021	2.38013e-05
AT4G20390	Uncharacterised protein family (UPF0497)	0	5.55293	3.4294	1.77998e-08	2.09973	1.31116e-09
AT4G20970	basic helix-loop-helix (bHLH) DNA-binding superfamily protein	0	-11.4328	-0.366031	3.20298e-13	7.11114	2.81972e-16
AT4G21120	amino acid transporter 1	0	-6.33176	-0.635657	2.86864e-11	6.12018	2.95272e-13
AT4G21323	Subtilase family protein	0	5.24938	5.95224	7.84823e-10	3.20809	2.64791e-11
AT4G21590	endonuclease 3	0	5.23241	2.20888	0.00466248	-0.688299	0.00237559
AT4G21680	NITRATE TRANSPORTER 1.8	0	-8.0952	-0.776467	4.48247e-09	4.45675	2.3698e-10
AT4G22467	#N/A	0	-6.15433	-1.91047	1.05904e-12	7.71328	2.48055e-15
AT4G22470	protease inhibitor/seed storage/lipid transfer protein (LTP) family protein	0	-6.09825	-1.88939	4.41931e-12	7.79414	1.88814e-14
AT4G22560	0	0	6.05275	3.05129	0.00015538	-0.274493	5.16199e-05
AT4G23210	cysteine-rich RLK (RECEPTOR-like protein kinase) 13	0	-5.26167	-1.56088	2.89565e-11	6.90531	3.03946e-13
AT4G23493	0	0	3.95565	4.63005	2.71681e-06	1.20723	5.09467e-07
AT4G23550	WRKY family transcription factor	0	-8.57483	-1.79026	8.12578e-11	5.1212	1.32063e-12
AT4G24000	cellulose synthase like G2	0	-5.37088	0.902188	0.0235391	0.442553	0.014623
AT4G24340	Phosphorylase superfamily protein	0	-7.4845	-1.99568	1.87122e-05	1.17936	4.63868e-06
AT4G24580	Rho GTPase activation protein (RhoGAP) with PH domain	0	5.0124	2.04868	4.50654e-08	2.46833	4.01033e-09
AT4G24780	Pectin lyase-like superfamily protein	0	3.1082	-1.18897	2.52202e-10	4.83089	5.97955e-12
AT4G25090	Riboflavin synthase-like superfamily protein	0	5.12651	2.21177	0.00160284	-0.725363	0.000714305
AT4G25200	mitochondrion-localized small heat shock protein 23.6	0	4.97569	7.0795	4.41215e-10	4.33429	1.23169e-11
AT4G25260	Plant invertase/pectin methylesterase inhibitor superfamily protein	0	-4.54195	-1.0814	7.98111e-11	5.23755	1.27805e-12
AT4G25433	peptidoglycan-binding LysM domain-containing protein	0	-4.3702	-0.0293873	4.41062e-06	2.80479	8.90135e-07
AT4G25470	C-repeat/DRE binding factor 2	0	4.87618	1.00704	7.93035e-11	4.49586	1.26613e-12
AT4G25490	C-repeat/DRE binding factor 1	0	7.21465	2.81086	4.84503e-11	4.10335	6.76267e-13
AT4G25540	homolog of DNA mismatch repair protein MSH3	0	3.14971	4.18361	0.000498653	-0.0865566	0.000190085
AT4G26200	1-amino-cyclopropane-1-carboxylate synthase 7	0	-4.21909	-2.59349	1.01153e-08	2.30819	6.58077e-10
AT4G26701	DNA binding;DNA topoisomerase type Is	0	4.76407	3.33442	0.00323094	-0.727562	0.00157161
AT4G27360	Dynein light chain type 1 family protein	0	5.02413	2.49526	7.68266e-05	0.0689029	2.31582e-05
AT4G27652	0	0	5.73798	2.1709	7.84582e-12	5.53627	4.35046e-14
AT4G27654	0	0	7.88286	3.75108	5.98725e-11	3.01411	8.92936e-13
AT4G27657	0	0	6.7027	1.86756	2.15907e-13	4.70989	8.23896e-17
AT4G27670	heat shock protein 21	0	6.89144	7.21672	1.72624e-05	1.21944	4.21575e-06
AT4G27730	oligopeptide transporter 1	0	-4.27316	-0.87915	1.53583e-11	5.36562	1.05424e-13
AT4G27950	cytokinin response factor 4	0	-5.36311	-0.757531	1.98735e-08	3.00089	1.50381e-09
AT4G28140	Integrase-type DNA-binding superfamily protein	0	-1.94703	2.64147	1.28035e-08	2.46294	8.76414e-10
AT4G28405	Expressed protein	0	5.73498	1.49391	8.38883e-05	-0.513834	2.56597e-05
AT4G28720	Flavin-binding monooxygenase family protein	0	-4.76708	-0.807355	0.0306716	-0.471417	0.0196345
AT4G29180	root hair specific 16	0	5.87408	2.69494	0.000507727	-0.388967	0.000194038
AT4G29340	profilin 4	0	2.7432	4.63804	1.73978e-07	2.4785	2.06079e-08
AT4G29780	0	0	4.14907	1.19798	2.62955e-12	8.72008	8.79868e-15
AT4G30080	auxin response factor 16	0	-4.25701	-0.210385	4.52278e-11	4.45977	6.11456e-13
AT4G30430	tetraspanin9	0	4.13265	2.54578	0.000223154	0.127837	7.7272e-05
AT4G30650	Low temperature and salt responsive protein family	0	-5.72213	-0.758042	1.09695e-11	7.45111	6.76419e-14
AT4G31620	Transcriptional factor B3 family protein	0	-3.00941	1.62008	0.0344797	-0.664014	0.0223624
AT4G32650	potassium channel in Arabidopsis thaliana 3	0	-5.12326	-1.98068	2.70671e-11	3.89178	2.67039e-13
AT4G33390	Plant protein of unknown function (DUF827)	0	4.61816	1.49246	0.00367079	-0.925582	0.00181627
AT4G33790	Jojoba acyl CoA reductase-related male sterility protein	0	6.1505	1.60123	4.873e-08	1.77256	4.40247e-09
AT4G33980	0	0	-5.35031	0.286012	4.36042e-09	4.04036	2.28651e-10
AT4G34210	SKP1-like 11	0	-2.65239	3.4798	2.95827e-05	-0.00409521	7.77324e-06
AT4G34230	cinnamyl alcohol dehydrogenase 5	0	-5.69589	0.17141	5.16308e-13	9.37775	8.14834e-16
AT4G34410	redox responsive transcription factor 1	0	6.73947	3.41473	6.42151e-12	6.9404	3.22303e-14
AT4G34550	0	0	5.32634	0.743271	1.92486e-06	0.116824	3.43751e-07
AT4G35160	O-methyltransferase family protein	0	-5.12168	-0.144737	7.25008e-06	1.25852	1.56611e-06
AT4G35630	phosphoserine aminotransferase	0	-4.11403	-0.0940082	3.90803e-11	6.56591	4.89438e-13
AT4G36450	mitogen-activated protein kinase 14	0	-4.33669	-0.706807	0.000485223	0.458379	0.000184278
AT4G36850	PQ-loop repeat family protein / transmembrane family protein	0	4.97658	0.50712	3.05646e-06	0.390998	5.84409e-07
AT4G36950	mitogen-activated protein kinase kinase kinase 21	0	4.23465	2.71221	2.31278e-06	4.25866	4.23973e-07
AT4G37220	Cold acclimation protein WCOR413 family	0	4.79904	2.31111	4.30925e-05	-0.0701273	1.19493e-05
AT4G37390	Auxin-responsive GH3 family protein	0	-4.06618	2.85211	0.00581093	0.59539	0.00304268
AT4G37530	Peroxidase superfamily protein	0	-4.27291	-0.268558	1.18049e-10	6.21208	2.25381e-12
AT4G37682	Protein of unknown function (DUF1399)	0	-4.67105	0.618641	0.0096473	-0.145873	0.0053738
AT4G37780	myb domain protein 87	0	-5.25117	-3.75864	0.000378731	-0.501249	0.000139493
AT4G37925	subunit NDH-M of NAD(P)H:plastoquinone dehydrogenase complex	0	3.50263	-0.725871	3.70799e-10	4.94122	9.97895e-12
AT4G37990	elicitor-activated gene 3-2	0	-11.6573	0.394266	1.18099e-12	7.71233	2.89359e-15
AT4G38030	Rhamnogalacturonate lyase family protein	0	0	4.26835	0.0087214	-0.932542	0.00479552
AT4G39070	B-box zinc finger family protein	0	-4.53698	-0.38802	2.85294e-06	1.78043	5.39631e-07
AT5G01015	0	0	4.09836	-0.869704	1.28194e-08	2.47745	8.78729e-10
AT5G01017	#N/A	0	4.78749	-1.13853	1.62005e-08	2.20207	1.16935e-09
AT5G01380	Homeodomain-like superfamily protein	0	-4.15045	2.11118	1.05127e-12	4.93976	2.31159e-15
AT5G01680	cation/H+ exchanger 26	0	4.27091	3.04507	0.0326457	-0.885967	0.0210402
AT5G01740	Nuclear transport factor 2 (NTF2) family protein	0	-5.0509	0.147862	2.71681e-06	2.00741	5.09341e-07
AT5G01975	#N/A	0	4.61705	0	0.00510454	-0.968347	0.00263157
AT5G02580	Plant protein 1589 of unknown function	0	-6.43074	0.5311	3.00854e-05	1.09008	7.92115e-06
AT5G02635	#N/A	0	5.01411	3.7868	0.00856847	-0.585104	0.00469955
AT5G03395	#N/A	0	3.71861	-0.508793	1.11307e-06	0.983502	1.83348e-07
AT5G04530	3-ketoacyl-CoA synthase 19	0	2.25201	-2.64781	0.0159144	-0.76451	0.00943759
AT5G04730	Ankyrin-repeat containing protein	0	4.89733	1.4939	0.00147096	-0.841549	0.000646637
AT5G04937	#N/A	0	4.76409	0	0.0028811	-0.924505	0.0013833
AT5G05205	#N/A	0	4.19555	0.0261634	0.000122961	-0.514508	3.97154e-05
AT5G05220	0	0	4.31584	5.7721	4.01836e-06	1.5778	8.01943e-07
AT5G05270	Chalcone-flavanone isomerase family protein	0	4.63073	0.395819	2.49084e-05	0.508452	6.43189e-06
AT5G05340	Peroxidase superfamily protein	0	-5.59597	-1.69841	0.000389681	2.34841	0.000144026
AT5G06465	#N/A	0	-6.60905	-0.864905	0.000241553	0.715614	8.43919e-05
AT5G06570	alpha/beta-Hydrolases superfamily protein	0	-6.14579	-1.90004	2.78499e-11	4.67919	2.79564e-13
AT5G06835	#N/A	0	4.52905	0.0261876	7.77801e-05	-0.358918	2.35079e-05
AT5G07010	sulfotransferase 2A	0	-13.1516	-0.390067	5.51275e-13	9.59266	9.48657e-16
AT5G07310	Integrase-type DNA-binding superfamily protein	0	-6.96693	-0.828943	4.73482e-05	1.01125	1.33014e-05
AT5G08030	PLC-like phosphodiesterases superfamily protein	0	5.66177	3.5399	7.51468e-06	0.582209	1.63153e-06
AT5G08425	#N/A	0	-5.58383	-1.22972	2.83485e-10	4.58677	6.96517e-12
AT5G08825	#N/A	0	3.9302	-1.31772	2.4864e-05	0.651466	6.41449e-06
AT5G09195	#N/A	0	0	6.04645	0.000375018	-0.119945	0.000137871
AT5G09930	ABC transporter family protein	0	4.40545	2.65368	0.000424705	-0.198164	0.000158791
AT5G10625	0	0	-7.78662	-0.466203	1.19701e-10	5.4142	2.3059e-12
AT5G10990	SAUR-like auxin-responsive protein family	0	3.81289	4.99915	0.00493921	-0.494894	0.00253599
AT5G11290	Plant protein of unknown function (DUF247)	0	5.01887	1.4939	0.0031334	-0.801331	0.00151952
AT5G11410	Protein kinase superfamily protein	0	-4.81714	0.345169	3.1467e-07	2.34823	4.15148e-08
AT5G11590	Integrase-type DNA-binding superfamily protein	0	4.84813	1.304	4.30473e-07	0.723588	6.03321e-08
AT5G11820	Plant self-incompatibility protein S1 family	0	4.61686	1.4939	0.00368858	-0.925542	0.00182595
AT5G11990	proline-rich family protein	0	-4.77616	-1.72346	0.00694383	-0.597402	0.0037172
AT5G12020	17.6 kDa class II heat shock protein	0	0.908987	5.55577	4.80529e-13	7.24449	6.89095e-16
AT5G12030	heat shock protein 17.6A	0	1.36477	5.89209	2.15907e-13	7.36455	1.03206e-16
AT5G12043	0	0	4.26817	4.11671	0.035318	-0.694317	0.0229668
AT5G12420	O-acyltransferase (WSD1-like) family protein	0	-8.2688	-2.25781	2.15907e-13	6.31551	9.15966e-17
AT5G12940	Leucine-rich repeat (LRR) family protein	0	5.23272	0.81796	8.86931e-09	1.54341	5.60055e-10
AT5G13150	exocyst subunit exo70 family protein C1	0	1.6239	5.28051	6.36468e-08	1.34693	6.12433e-09
AT5G13181	0	0	5.66294	2.21492	0.000143963	-0.514322	4.7373e-05
AT5G13330	related to AP2 6l	0	-7.8396	-0.460678	7.2993e-10	3.58278	2.40751e-11
AT5G13790	AGAMOUS-like 15	0	-5.02539	-0.114479	0.00151233	-0.169867	0.000667467
AT5G13930	Chalcone and stilbene synthase family protein	0	4.77	-0.965288	1.68965e-08	4.51935	1.23332e-09
AT5G13990	exocyst subunit exo70 family protein C2	0	4.14308	0.470201	4.98821e-08	1.2184	4.53755e-09
AT5G14180	Myzus persicae-induced lipase 1	0	-6.21796	0.98322	5.15149e-10	3.53174	1.51782e-11
AT5G14602	0	0	0	5.35885	0.000969958	-0.499288	0.000402867
AT5G15120	Protein of unknown function (DUF1637)	0	-5.29855	-1.73126	3.56889e-08	2.67957	3.04175e-09
AT5G15130	WRKY DNA-binding protein 72	0	-8.17592	-3.45422	7.252e-05	1.59541	2.16901e-05
AT5G15960	stress-responsive protein (KIN1) / stress-induced protein (KIN1)	0	-6.08225	-0.27854	7.30463e-10	6.02312	2.41808e-11
AT5G15970	stress-responsive protein (KIN2) / stress-induced protein (KIN2) / cold-responsive protein (COR6.6) / cold-regulated protein (COR6.6)	0	-4.58545	-0.433994	5.53173e-10	10.7835	1.67115e-11
AT5G16020	gamete-expressed 3	0	-4.2972	0.766732	8.7339e-05	0.992304	2.68029e-05
AT5G17200	Pectin lyase-like superfamily protein	0	4.61639	3.33148	0.034972	-0.766214	0.0227151
AT5G17300	Homeodomain-like superfamily protein	0	4.66921	4.2235	1.35428e-09	3.4949	5.28893e-11
AT5G17305	#N/A	0	4.39264	3.57538	0.000105853	0.508027	3.3456e-05
AT5G17460	0	0	-5.08872	0.200108	2.93485e-09	4.6771	1.37062e-10
AT5G17860	calcium exchanger 7	0	-5.4696	0.515959	1.64747e-11	5.88527	1.16552e-13
AT5G18330	ARM repeat superfamily protein	0	4.45464	3.9629	0.0134151	-0.692434	0.00780154
AT5G18350	Disease resistance protein (TIR-NBS-LRR class) family	0	4.31655	0.874611	0.000411957	0.00123101	0.00015342
AT5G19410	ABC-2 type transporter family protein	0	5.32969	4.1153	0.000758403	-0.425842	0.000305718
AT5G21050	0	0	5.1311	3.04367	0.00151091	-0.653574	0.000666545
AT5G21280	hydroxyproline-rich glycoprotein family protein	0	-5.64384	0.829384	0.00017272	0.609612	5.79504e-05
AT5G22200	Late embryogenesis abundant (LEA) hydroxyproline-rich glycoprotein family	0	-4.21494	0.174241	0.0153704	-0.532906	0.0090775
AT5G22240	Ovate family protein	0	5.7382	4.11672	0.00041553	-0.279113	0.00015495
AT5G22390	Protein of unknown function (DUF3049)	0	4.1118	0.309335	6.99938e-12	3.26549	3.61344e-14
AT5G22500	fatty acid reductase 1	0	-6.04764	-2.86195	7.17452e-11	5.95212	1.12488e-12
AT5G22505	#N/A	0	-5.88336	-2.66324	1.8561e-08	3.2898	1.37699e-09
AT5G22580	Stress responsive A/B Barrel Domain	0	-5.00543	-1.76982	7.24449e-10	5.55339	2.37904e-11
AT5G22670	F-box/RNI-like/FBD-like domains-containing protein	0	4.89509	3.77754	0.0369911	-0.620624	0.0242133
AT5G23000	myb domain protein 37	0	-2.6125	-5.25193	0.00106762	-0.468344	0.000449706
AT5G23270	sugar transporter 11	0	-4.57481	-0.459309	0.0324407	-0.501672	0.0209004
AT5G23950	Calcium-dependent lipid-binding (CaLB domain) family protein	0	-2.83215	1.91209	0.000176323	0.491309	5.93931e-05
AT5G24080	Protein kinase superfamily protein	0	-5.18052	0.753231	0.00047302	0.237306	0.000179011
AT5G24140	squalene monooxygenase 2	0	-7.9271	-1.78396	4.77131e-11	3.27388	6.56853e-13
AT5G24230	Lipase class 3-related protein	0	-4.40027	-2.92428	1.13792e-07	1.71307	1.23583e-08
AT5G24510	60S acidic ribosomal protein family	0	4.31106	1.15189	2.37237e-05	0.0245574	6.0733e-06
AT5G24780	vegetative storage protein 1	0	-4.93936	-1.32941	0.000129844	2.863	4.2342e-05
AT5G25110	CBL-interacting protein kinase 25	0	-8.74344	-0.0250979	1.10873e-07	4.6341	1.19724e-08
AT5G25180	cytochrome P450, family 71, subfamily B, polypeptide 14	0	-4.68903	-1.34715	0.0321983	-0.595774	0.0207282
AT5G25810	Integrase-type DNA-binding superfamily protein	0	-4.95388	0.149662	6.12695e-06	1.24082	1.29099e-06
AT5G25920	0	0	4.73577	1.06586	1.4221e-09	2.35628	5.64218e-11
AT5G26670	Pectinacetylesterase family protein	0	5.77361	1.40096	2.41849e-08	1.01562	1.89826e-09
AT5G27065	#N/A	0	-6.80914	-0.336389	0.00179339	1.03689	0.000810539
AT5G27093	#N/A	0	-4.58994	-0.626993	0.0302577	-0.530237	0.0193276
AT5G28610	0	0	4.89519	4.26705	0.00419912	-0.520804	0.00211281
AT5G35510	0	0	2.07197	-2.23783	0.00475385	-0.279919	0.00242828
AT5G36907	#N/A	0	-9.28268	-1.95169	3.3458e-07	2.77361	4.46373e-08
AT5G38430	Ribulose bisphosphate carboxylase (small chain) family protein	0	3.42232	-0.682708	7.52564e-10	8.63489	2.52174e-11
AT5G39050	HXXXD-type acyl-transferase family protein	0	-4.29963	0.258063	4.15572e-12	6.98243	1.66864e-14
AT5G39330	Protein of unknown function (DUF1163)	0	-7.13899	-0.167059	4.00907e-05	1.38132	1.1023e-05
AT5G39400	Calcium/lipid-binding (CaLB) phosphatase	0	-3.29745	0.958318	0.0321983	-0.737259	0.0207288
AT5G39410	Saccharopine dehydrogenase	0	-4.28954	-0.288661	3.37465e-11	5.23052	3.98441e-13
AT5G39580	Peroxidase superfamily protein	0	-6.16458	-5.75551	2.14656e-12	4.49992	6.4643e-15
AT5G39610	NAC domain containing protein 6	0	-5.53016	0.106413	1.11173e-08	4.12065	7.37613e-10
AT5G39720	avirulence induced gene 2 like protein	0	-4.5771	0.152005	0.0193754	-0.352558	0.0117549
AT5G40210	nodulin MtN21 /EamA-like transporter family protein	0	5.86653	3.96142	0.000810136	-0.250832	0.000329241
AT5G40348	other RNA	0	5.93387	3.33048	0.00482613	-0.304438	0.00247235
AT5G40350	myb domain protein 24	0	6.16178	1.49392	4.15895e-05	-0.300533	1.14908e-05
AT5G41040	HXXXD-type acyl-transferase family protein	0	-5.6552	-2.09008	5.96961e-07	1.19111	8.80888e-08
AT5G41540	Disease resistance protein (TIR-NBS-LRR class) family	0	5.33134	2.69191	0.000441786	-0.616585	0.000165627
AT5G41780	myosin heavy chain-related	0	6.2162	4.25642	0.00121629	-0.0482817	0.000520995
AT5G41890	GDSL-like Lipase/Acylhydrolase superfamily protein	0	-4.47763	-2.98515	0.0107652	-0.81221	0.0060783
AT5G42180	Peroxidase superfamily protein	0	5.01705	0	0.0026889	-0.840784	0.0012807
AT5G42290	transcription activator-related	0	3.27399	4.10651	0.000252387	0.753293	8.8637e-05
AT5G42900	cold regulated gene 27	0	-5.85719	0.570387	1.73965e-10	4.06354	3.75871e-12
AT5G43064	#N/A	0	-6.0831	-1.69312	0.000326707	0.157806	0.00011822
AT5G43068	#N/A	0	-6.69487	-1.39516	9.97861e-05	0.651588	3.13096e-05
AT5G43390	Uncharacterised conserved protein UCP015417, vWA	0	-4.35855	-1.6681	0.0168254	-0.773491	0.0100453
AT5G43570	Serine protease inhibitor, potato inhibitor I-type family protein	0	-4.94011	-1.89336	0.00788334	-0.534578	0.00428158
AT5G43650	basic helix-loop-helix (bHLH) DNA-binding superfamily protein	0	4.84887	1.73729	3.41674e-05	0.762151	9.17228e-06
AT5G43660	2-oxoglutarate (2OG) and Fe(II)-dependent oxygenase superfamily protein	0	3.95701	4.62704	7.91756e-05	0.268979	2.4001e-05
AT5G44065	0	0	5.19843	4.19198	4.83744e-06	1.07841	9.87143e-07
AT5G44210	erf domain protein 9	0	-4.35238	-0.228335	1.75608e-06	2.87128	3.09328e-07
AT5G44380	FAD-binding Berberine family protein	0	-9.76656	-1.99384	8.92291e-09	3.21534	5.63866e-10
AT5G44540	Tapetum specific protein TAP35/TAP44	0	1.87988	-2.43125	0.00377229	-0.251261	0.00187425
AT5G44570	0	0	-4.97825	0.207015	5.34029e-06	2.42604	1.10175e-06
AT5G44574	0	0	-5.9416	-0.496417	9.22444e-10	3.35529	3.26295e-11
AT5G44575	0	0	-6.4974	-0.257124	1.89712e-09	5.53212	8.13439e-11
AT5G44590	S-adenosyl-L-methionine-dependent methyltransferases superfamily protein	0	4.76328	2.69182	0.00805768	-0.802951	0.0043882
AT5G44700	Leucine-rich repeat transmembrane protein kinase	0	-5.64639	-1.25846	0.00123324	-0.0530392	0.000529905
AT5G45340	cytochrome P450, family 707, subfamily A, polypeptide 3	0	4.5553	1.22299	2.32058e-11	4.7522	2.12979e-13
AT5G45640	Subtilisin-like serine endopeptidase family protein	0	4.05971	4.50759	0.0120455	-0.625482	0.00690373
AT5G46050	peptide transporter 3	0	-6.00115	-0.521572	1.63682e-09	5.46209	6.78356e-11
AT5G46350	WRKY DNA-binding protein 8	0	-5.38364	-1.0686	6.85464e-09	4.44359	4.04659e-10
AT5G46590	NAC domain containing protein 96	0	-5.07555	1.02374	2.32498e-07	1.78954	2.90067e-08
AT5G47330	alpha/beta-Hydrolases superfamily protein	0	-7.26241	-0.983672	6.4616e-12	5.88855	3.27404e-14
AT5G48375	thioglucoside glucosidase 3	0	4.89835	0	0.00683066	-0.881847	0.00365107
AT5G48390	Tetratricopeptide repeat (TPR)-like superfamily protein	0	4.34582	2.01263	2.22815e-06	1.38332	4.06222e-07
AT5G48430	Eukaryotic aspartyl protease family protein	0	-9.7235	-5.76569	1.04745e-07	2.90224	1.11455e-08
AT5G48490	Bifunctional inhibitor/lipid-transfer protein/seed storage 2S albumin superfamily protein	0	3.38864	-1.82202	1.45517e-07	3.62714	1.66245e-08
AT5G49620	myb domain protein 78	0	-5.02842	-1.24173	0.00550169	-0.410151	0.00286183
AT5G49690	UDP-Glycosyltransferase superfamily protein	0	-7.4091	-0.00413085	3.74953e-06	1.67915	7.40841e-07
AT5G49700	Predicted AT-hook DNA-binding family protein	0	-5.14833	0.794693	1.06191e-09	3.2438	3.89499e-11
AT5G50740	Heavy metal transport/detoxification superfamily protein	0	5.00591	0.0489509	1.93459e-10	3.68136	4.26313e-12
AT5G51420	long-chain-alcohol O-fatty-acyltransferase family protein / wax synthase family protein	0	4.89086	2.93409	0.000632871	0.0668361	0.000249276
AT5G51440	HSP20-like chaperones superfamily protein	0	-0.567412	4.42522	6.73856e-13	6.54645	1.28844e-15
AT5G51720	2 iron, 2 sulfur cluster binding	0	4.15302	-0.0152446	1.15533e-09	5.47923	4.32971e-11
AT5G51810	gibberellin 20 oxidase 2	0	-6.95258	-0.411036	0.000154887	1.13746	5.14191e-05
AT5G51990	C-repeat-binding factor 4	0	6.42795	3.15747	9.48042e-08	1.0447	9.82483e-09
AT5G52310	low-temperature-responsive protein 78 (LTI78) / desiccation-responsive protein 29A (RD29A)	0	-6.73012	-0.652998	2.21669e-08	10.1899	1.71232e-09
AT5G52620	F-box associated ubiquitination effector family protein	0	3.81392	5.59773	0.000393505	-0.238418	0.000145589
AT5G52900	0	0	-4.4661	0.627191	1.75434e-11	5.26718	1.33336e-13
AT5G52990	SNARE-like superfamily protein	0	-3.56384	0.789174	4.62838e-07	2.07509	6.55097e-08
AT5G53200	Homeodomain-like superfamily protein	0	8.18569	2.20993	5.58242e-08	1.14544	5.2122e-09
AT5G54165	0	0	2.17114	4.50939	2.09883e-09	4.73308	9.18992e-11
AT5G54560	Protein of unknown function (DUF295)	0	-2.1814	2.54512	0.00856777	-0.699675	0.00469876
AT5G55020	myb domain protein 120	0	3.19782	-3.29194	1.2744e-05	-0.0208391	2.97523e-06
AT5G55050	GDSL-like Lipase/Acylhydrolase superfamily protein	0	-5.14225	-0.794788	5.51275e-13	8.04818	9.37961e-16
AT5G55090	mitogen-activated protein kinase kinase kinase 15	0	-4.14261	0.517472	2.1846e-05	1.39335	5.53459e-06
AT5G55570	0	0	4.53035	0.665982	1.6449e-06	0.972723	2.86993e-07
AT5G55730	FASCICLIN-like arabinogalactan 1	0	3.23084	-1.03725	3.13345e-08	2.10606	2.59723e-09
AT5G55930	oligopeptide transporter 1	0	-5.28881	-1.51545	3.06776e-13	6.51964	1.63877e-16
AT5G57123	0	0	-2.62271	3.15301	3.51846e-07	1.14355	4.73445e-08
AT5G57480	P-loop containing nucleoside triphosphate hydrolases superfamily protein	0	-4.58902	0.0253231	4.3455e-11	4.54921	5.71229e-13
AT5G58080	response regulator 18	0	5.02435	3.62237	2.3427e-06	1.21895	4.30241e-07
AT5G58780	Undecaprenyl pyrophosphate synthetase family protein	0	3.86105	4.23058	0.00159589	0.0728438	0.000710598
AT5G59190	subtilase family protein	0	4.27052	3.7751	0.0205674	-0.768031	0.0125577
AT5G59340	WUSCHEL related homeobox 2	0	4.89196	2.91812	0.00079094	0.0648317	0.000320686
AT5G59590	UDP-glucosyl transferase 76E2	0	-7.02003	0.254755	1.51609e-05	1.45786	3.62935e-06
AT5G59720	heat shock protein 18.2	0	3.51311	4.22627	3.62244e-07	2.25147	4.90207e-08
AT5G60100	pseudo-response regulator 3	0	-5.89206	0.153914	1.03152e-10	4.78599	1.83425e-12
AT5G60180	pumilio 19	0	6.21728	5.93575	6.93205e-05	0.40396	2.06322e-05
AT5G60470	C2H2 and C2HC zinc fingers superfamily protein	0	-5.37104	0.482974	3.8341e-07	1.75338	5.24715e-08
AT5G61890	Integrase-type DNA-binding superfamily protein	0	-9.37247	-2.02769	4.52278e-11	5.35663	6.13992e-13
AT5G62150	peptidoglycan-binding LysM domain-containing protein	0	-4.77973	0.131462	0.0411079	-0.244408	0.0272369
AT5G62780	Chaperone DnaJ-domain superfamily protein	0	4.76443	2.21511	0.0045392	-0.842112	0.00230562
AT5G63350	0	0	4.50961	4.31082	1.53747e-05	0.82757	3.6886e-06
AT5G63450	cytochrome P450, family 94, subfamily B, polypeptide 1	0	-4.77574	-0.715239	9.59279e-08	2.48064	9.98274e-09
AT5G64120	Peroxidase superfamily protein	0	-6.06287	-1.52156	3.36144e-13	8.24348	3.21361e-16
AT5G64540	0	0	-2.17637	4.56346	8.55599e-06	0.363631	1.8842e-06
AT5G64750	Integrase-type DNA-binding superfamily protein	0	-4.98195	1.06466	1.7295e-11	6.41889	1.30622e-13
AT5G64770	0	0	4.54944	1.23438	1.95077e-10	5.39504	4.31744e-12
AT5G65040	Protein of unknown function (DUF581)	0	-4.67752	-0.28558	0.0217378	-0.410872	0.0133614
AT5G65530	Protein kinase superfamily protein	0	1.85363	4.38598	0.0106261	-0.851269	0.00598861
AT5G66370	0	0	3.14502	4.5116	0.0118403	-0.733807	0.00676686
AT5G67480	BTB and TAZ domain protein 4	0	-4.4939	-0.258703	4.49831e-12	7.84657	1.97822e-14

## Sheet: Merge_"UP"genes
97 elements included exclusively in "BITC":	254 common elements in "BITC" and "BisBITC":	80 elements included exclusively in "BisBITC":
AT2G15020	AT1G13650	AT5G12020
AT3G55310	AT4G10250	AT3G46230
AT3G46880	AT5G53200	AT3G07365
AT3G28270	AT1G52830	AT2G08960
AT3G07380	AT4G27654	AT1G11110
AT4G12980	AT1G76965	AT3G22510
AT4G34550	AT1G19210	AT2G47770
AT1G32900	AT1G57850	AT5G09195
AT4G18190	AT4G25490	AT5G14602
AT5G12940	AT3G18710	AT1G48698
AT1G65330	AT4G27670	AT4G38030
AT4G08625	AT2G20350	AT4G18450
AT5G42180	AT3G13404	AT1G09573
AT5G50740	AT4G34410	AT5G51440
AT4G36850	AT1G74930	AT1G49150
AT3G27690	AT1G30060	AT1G07400
AT5G48375	AT4G27657	AT2G09335
AT1G74675	AT3G01220	AT2G42340
AT3G44990	AT4G08985	AT2G37070
AT3G13403	AT1G52560	AT2G33690
AT5G01017	AT1G26140	AT2G08755
AT5G13930	AT5G51990	AT4G18360
AT5G04937	AT3G17320	AT3G02535
AT2G21220	AT2G26135	AT4G28140
AT1G68280	AT1G59865	AT4G12450
AT1G07490	AT5G60180	AT3G02620
AT4G01460	AT5G41780	AT1G77730
AT5G05270	AT4G15248	AT5G64540
AT1G75470	AT5G40350	AT3G03650
AT1G44478	AT1G64195	AT5G54560
AT5G01975	AT4G33790	AT3G12510
AT3G54830	AT1G61470	AT2G40340
AT4G18970	AT1G60190	AT3G57380
AT5G55570	AT3G22840	AT3G53230
AT5G06835	AT1G06360	AT5G57123
AT1G33760	AT4G02850	AT1G68350
AT4G12970	AT1G74670	AT2G34910
AT1G10640	AT4G22560	AT4G34210
AT1G74830	AT3G16040	AT3G49540
AT2G47750	AT1G54070	AT5G23950
AT2G40610	AT2G08895	AT1G15415
AT2G37720	AT1G23500	AT1G17170
AT1G32120	AT3G07820	AT2G20880
AT4G10150	AT2G29380	AT1G29640
AT2G44230	AT5G40348	AT1G01453
AT1G73600	AT2G34030	AT3G13540
AT5G18350	AT4G29180	AT4G31620
AT1G68238	AT1G19373	AT1G70440
AT3G06145	AT5G40210	AT1G15085
AT2G25440	AT2G34020	AT1G71150
AT1G74450	AT1G09997	AT2G14247
AT3G52720	AT3G23230	AT1G32860
AT5G05205	AT5G26670	AT1G66700
AT3G62950	AT1G09463	AT4G03320
AT2G20340	AT5G22240	AT3G55720
AT5G51720	AT4G27652	AT4G09170
AT5G13990	AT4G14260	AT2G08760
AT5G22390	AT1G18310	AT2G35343
AT1G74430	AT1G20320	AT2G34360
AT4G12830	AT3G63350	AT2G40350
AT5G01015	AT4G28405	AT4G00305
AT1G80840	AT2G27420	AT2G37770
AT3G13020	AT4G13680	AT3G04854
AT2G30690	AT5G13181	AT3G09340
AT3G46900	AT5G08030	AT3G49620
AT1G70985	AT2G23096	AT2G29460
AT2G44840	AT1G07850	AT2G29430
AT5G08825	AT2G33260	AT3G46658
AT3G23740	AT4G02950	AT4G37390
AT5G03395	AT4G20390	AT5G01380
AT2G40925	AT1G16630	AT3G46660
AT1G65450	AT2G07355	AT3G11340
AT1G19376	AT3G25240	AT3G11260
AT1G60590	AT4G15250	AT1G62580
AT1G73325	AT1G12610	AT1G66570
AT1G20190	AT3G53680	AT1G07883
AT1G56250	AT1G01060	AT1G26770
AT4G37925	AT1G48405	AT5G64750
AT3G06880	AT4G09130	AT5G46590
AT5G38430	AT5G41540	AT1G53470
AT3G45660	AT5G19410
AT5G48490	AT3G07465
AT5G55730	AT3G21460
AT5G55020	AT1G73510
AT3G59790	AT4G21323
AT4G24780	AT1G01310
AT3G22920	AT1G70260
AT3G05310	AT3G07490
AT1G69710	AT4G21590
AT4G10310	AT1G20500
AT1G09750	AT5G44065
AT2G26520	AT3G21890
AT5G04530	AT5G21050
AT5G35510	AT3G48540
AT5G44540	AT2G24480
AT4G00695	AT4G25090
AT2G37700	AT4G14368
	AT2G46830
	AT1G21340
	AT1G09157
	AT2G20750
	AT5G58080
	AT4G27360
	AT5G11290
	AT1G63030
	AT1G03982
	AT1G01010
	AT5G02635
	AT4G24580
	AT1G28370
	AT4G25200
	AT3G58770
	AT1G50750
	AT3G01840
	AT4G17490
	AT4G18422
	AT5G04730
	AT5G28610
	AT5G22670
	AT2G03020
	AT5G59340
	AT3G48620
	AT3G28740
	AT5G51420
	AT4G25470
	AT1G64780
	AT5G43650
	AT5G11590
	AT4G05631
	AT3G48790
	AT1G72520
	AT4G37220
	AT2G01175
	AT1G05767
	AT3G46910
	AT5G62780
	AT1G04743
	AT4G26701
	AT5G44590
	AT1G55803
	AT1G78840
	AT3G28330
	AT5G25920
	AT2G45800
	AT1G67750
	AT3G44350
	AT1G76650
	AT1G09950
	AT5G17300
	AT2G01180
	AT2G24320
	AT1G22810
	AT1G24130
	AT4G33390
	AT3G46614
	AT5G11820
	AT2G08120
	AT5G17200
	AT1G78440
	AT1G55950
	AT1G06970
	AT1G04090
	AT3G07150
	AT5G45340
	AT5G64770
	AT2G33100
	AT1G03390
	AT2G44910
	AT3G06655
	AT5G63350
	AT1G07500
	AT1G23710
	AT5G18330
	AT1G50745
	AT3G54000
	AT3G20520
	AT5G09930
	AT1G07330
	AT5G17305
	AT5G48390
	AT1G56670
	AT1G32375
	AT1G01520
	AT4G04895
	AT3G59270
	AT4G18195
	AT2G41990
	AT5G05220
	AT5G24510
	AT1G73540
	AT1G08273
	AT5G01680
	AT4G10020
	AT5G59190
	AT1G63580
	AT3G09590
	AT5G12043
	AT4G36950
	AT1G03070
	AT3G56790
	AT2G08745
	AT1G07473
	AT2G44240
	AT1G72960
	AT3G09600
	AT1G56660
	AT4G29780
	AT4G30430
	AT2G30020
	AT1G76600
	AT2G28560
	AT1G35730
	AT5G45640
	AT1G59860
	AT2G32120
	AT5G43660
	AT4G23493
	AT3G08700
	AT5G58780
	AT5G52620
	AT5G10990
	AT1G54050
	AT3G09520
	AT1G32970
	AT3G60920
	AT5G59720
	AT5G42290
	AT4G25540
	AT2G44195
	AT1G59810
	AT5G66370
	AT1G72660
	AT2G46240
	AT4G29340
	AT1G74310
	AT1G33500
	AT5G54165
	AT3G19920
	AT1G52270
	AT4G05018
	AT1G44608
	AT3G02645
	AT5G65530
	AT2G01920
	AT1G16030
	AT1G53540
	AT5G13150
	AT4G12400
	AT5G12030
	AT1G71000
	AT1G63930
	AT1G02980
	AT1G21940
	AT2G29500

## Sheet: GO_UP_"BITC"_exclusive
Analysis Type:	PANTHER Overrepresentation Test (Released 20221013)
Annotation Version and Release Date:	GO Ontology database DOI: 10.5281/zenodo.6799722 Released 2022-07-01
Analyzed List:	upload_1 (Arabidopsis thaliana)
Reference List:	Arabidopsis thaliana (all genes in database)
Test Type:	FISHER
Correction:	BONFERRONI
Bonferroni count:	3058
GO biological process complete	Arabidopsis thaliana - REFLIST (27430)	upload_1 (85)	upload_1 (expected)	upload_1 (over/under)	upload_1 (fold Enrichment)	upload_1 (P-value)
Unclassified (UNCLASSIFIED)	1059	1	3.28	-	0.3	0

## Sheet: GO_UP_"BITC""mBisBITC"
Analysis Type:	PANTHER Overrepresentation Test (Released 20221013)
Annotation Version and Release Date:	GO Ontology database DOI: 10.5281/zenodo.6799722 Released 2022-07-01
Analyzed List:	upload_1 (Arabidopsis thaliana)
Reference List:	Arabidopsis thaliana (all genes in database)
Test Type:	FISHER
Correction:	BONFERRONI
Bonferroni count:	3058
GO biological process complete	Arabidopsis thaliana - REFLIST (27430)	upload_1 (230)	upload_1 (expected)	upload_1 (over/under)	upload_1 (fold Enrichment)	upload_1 (P-value)
Unclassified (UNCLASSIFIED)	1059	8	8.88	-	0.9	0
response to temperature stimulus (GO:0009266)	866	29	7.26	+	3.99	1.38e-06
response to heat (GO:0009408)	299	17	2.51	+	6.78	4.63e-06
phosphorelay signal transduction system (GO:0000160)	104	9	0.87	+	10.32	0.0014
ethylene-activated signaling pathway (GO:0009873)	78	8	0.65	+	12.23	0.00188
response to abiotic stimulus (GO:0009628)	4114	64	34.5	+	1.86	0.002
protein complex oligomerization (GO:0051259)	55	7	0.46	+	15.18	0.00256
cellular response to hypoxia (GO:0071456)	239	12	2	+	5.99	0.00438
cellular response to decreased oxygen levels (GO:0036294)	241	12	2.02	+	5.94	0.00475
cellular response to oxygen levels (GO:0071453)	242	12	2.03	+	5.91	0.00495
response to oxidative stress (GO:0006979)	613	19	5.14	+	3.7	0.00499
protein folding (GO:0006457)	201	11	1.69	+	6.53	0.00548
cellular response to chemical stimulus (GO:0070887)	2047	39	17.16	+	2.27	0.00553
cellular response to ethylene stimulus (GO:0071369)	96	8	0.8	+	9.94	0.00803
response to hydrogen peroxide (GO:0042542)	76	7	0.64	+	10.98	0.0186
response to reactive oxygen species (GO:0000302)	165	9	1.38	+	6.51	0.0495

## Sheet: GO_UP_"mBisBITC"_exclusive
Analysis Type:	PANTHER Overrepresentation Test (Released 20221013)
Annotation Version and Release Date:	GO Ontology database DOI: 10.5281/zenodo.6799722 Released 2022-07-01
Analyzed List:	upload_1 (Arabidopsis thaliana)
Reference List:	Arabidopsis thaliana (all genes in database)
Test Type:	FISHER
Correction:	BONFERRONI
Bonferroni count:	3058
GO biological process complete	Arabidopsis thaliana - REFLIST (27430)	upload_1 (64)	upload_1 (expected)	upload_1 (over/under)	upload_1 (fold Enrichment)	upload_1 (P-value)
response to heat (GO:0009408)	299	7	0.7	+	10.03	0.0218

## Sheet: Merge_"DOWN"genes
275 elements included exclusively in "BITC":	126 common elements in "BITC" and "mBisBITC":	29 elements included exclusively in "mBisBITC":
AT2G42340	AT3G53250	AT1G60590
AT2G37070	AT5G23000	AT5G55730
AT2G33690	AT2G43870	AT5G01017
AT2G08755	AT4G11320	AT4G24780
AT4G18360	AT4G26200	AT5G08825
AT3G02535	AT3G56891	AT1G20190
AT4G28140	AT1G05300	AT3G22920
AT4G12450	AT1G51920	AT3G59790
AT3G02620	AT1G52400	AT1G19376
AT1G77730	AT1G64170	AT3G13403
AT5G64540	AT3G21500	AT1G69710
AT3G03650	AT5G43390	AT2G37720
AT5G54560	AT5G24230	AT2G26520
AT3G12510	AT3G09790	AT3G05310
AT2G40340	AT5G41890	AT1G09750
AT3G57380	AT1G13480	AT5G48490
AT3G53230	AT1G53633	AT4G10150
AT5G57123	AT4G25260	AT3G45660
AT1G68350	AT1G51830	AT5G35510
AT2G34910	AT2G46970	AT1G65450
AT4G34210	AT5G25180	AT5G44540
AT3G49540	AT1G65610	AT5G04530
AT5G23950	AT1G52030	AT3G23740
AT1G15415	AT1G70130	AT4G10310
AT1G17170	AT4G12490	AT5G55020
AT2G20880	AT5G11990	AT2G37700
AT1G29640	AT2G46140	AT4G13410
AT1G01453	AT1G19320	AT4G00695
AT3G13540	AT4G16563	AT2G29130
AT4G31620	AT2G16630
AT1G70440	AT1G63450
AT1G15085	AT2G24560
AT1G71150	AT1G03010
AT2G14247	AT5G24780
AT1G32860	AT5G43570
AT1G66700	AT4G18540
AT4G03320	AT5G22580
AT3G55720	AT1G68500
AT4G09170	AT5G49620
AT1G09267	AT2G04805
AT2G08760	AT4G32650
AT2G35345	AT2G28140
AT5G39400	AT2G30395
AT2G35343	AT4G37780
AT2G34360	AT2G39200
AT1G17615	AT4G23210
AT2G40350	AT5G55930
AT4G00305	AT5G15120
AT5G52990	AT5G46350
AT2G37770	AT4G07820
AT3G26690	AT3G45060
AT3G20810	AT1G11925
AT3G04854	AT4G12495
AT3G09340	AT1G13590
AT3G49620	AT5G08425
AT2G29460	AT3G21351
AT1G20070	AT5G05340
AT2G29430	AT1G62975
AT1G01600	AT1G68150
AT2G41380	AT2G08535
AT3G46658	AT5G44700
AT2G01610	AT2G32660
AT2G19450	AT5G41040
AT4G37390	AT5G22505
AT1G59950	AT1G18860
AT1G29195	AT3G13650
AT3G04420	AT4G04275
AT4G35630	AT2G39350
AT3G15650	AT1G51850
AT1G69870	AT3G13790
AT1G53920	AT5G22500
AT3G54420	AT1G30700
AT5G55090	AT5G64120
AT1G69480	AT5G43064
AT5G01380	AT4G22470
AT3G46660	AT5G06570
AT1G77380	AT4G22467
AT2G45900	AT5G39580
AT1G28050	AT2G44790
AT1G52890	AT1G11362
AT3G07765	AT2G39375
AT1G10225	AT2G38870
AT2G30130	AT2G39380
AT5G22200	AT1G12940
AT4G30080	AT1G61255
AT4G37530	AT1G20740
AT4G27730	AT4G02170
AT3G11340	AT1G76930
AT5G39410	AT2G39530
AT1G48000	AT4G15400
AT5G16020	AT5G43068
AT2G45570	AT1G74000
AT5G39050	AT1G26450
AT2G29440	AT4G03460
AT2G21660	AT3G47380
AT3G09745	AT2G19190
AT1G15670	AT1G74010
AT4G36450	AT1G10586
AT3G09005	AT2G47550
AT4G09225	AT4G24340
AT4G08770	AT1G22900
AT5G44210	AT4G12480
AT3G29034	AT3G21352
AT3G11260	AT4G12485
AT4G25433	AT1G30760
AT1G02930	AT5G24140
AT1G75750	AT4G12500
AT3G15357	AT2G43620
AT1G02460	AT1G72140
AT1G23800	AT5G15130
AT1G19540	AT5G12420
AT1G76790	AT1G65481
AT1G63130	AT1G54890
AT5G52900	AT4G23550
AT1G19550	AT2G39518
AT1G72000	AT2G17740
AT1G08577	AT2G38530
AT1G36060	AT5G36907
AT5G67480	AT5G61890
AT3G01970	AT5G48430
AT4G39070	AT3G55150
AT5G23270	AT1G08090
AT5G39720	AT5G44380
AT5G15970	AT4G12470
AT5G57480	AT2G39520
AT5G27093	AT3G46280
AT3G62690
AT4G18630
AT4G37682
AT3G25900
AT5G65040
AT3G49980
AT1G62580
AT3G05660
AT3G54400
AT4G06744
AT1G14860
AT2G32270
AT4G28720
AT3G18450
AT1G29435
AT5G63450
AT2G31160
AT2G37130
AT5G62150
AT5G11410
AT1G66570
AT4G19810
AT1G07883
AT4G00870
AT3G61490
AT1G26770
AT1G69880
AT1G45616
AT5G25810
AT4G05120
AT2G40180
AT5G44570
AT2G42540
AT5G64750
AT1G29160
AT1G54575
AT3G57010
AT5G13790
AT3G05620
AT4G18170
AT3G23150
AT3G59930
AT5G01740
AT1G51380
AT5G46590
AT1G07050
AT5G17460
AT3G60550
AT4G35160
AT1G24577
AT3G05390
AT5G55050
AT5G49700
AT2G36540
AT5G24080
AT3G63380
AT2G31345
AT1G53470
AT3G43250
AT3G22240
AT2G02010
AT3G25640
AT1G02940
AT4G33980
AT4G27950
AT1G05310
AT3G15720
AT1G18290
AT4G24000
AT5G60470
AT2G23170
AT2G40080
AT4G18990
AT2G40170
AT2G28110
AT5G17860
AT1G68050
AT2G43520
AT2G22470
AT5G39610
AT1G58340
AT3G04070
AT1G10770
AT5G21280
AT1G67265
AT3G01795
AT4G34230
AT4G30650
AT1G68360
AT1G80160
AT1G29090
AT1G08563
AT1G74080
AT5G42900
AT3G50770
AT5G60100
AT5G44574
AT4G06746
AT5G46050
AT5G15960
AT3G07650
AT1G65730
AT2G39030
AT5G14180
AT2G43510
AT4G21120
AT5G02580
AT5G44575
AT5G06465
AT1G06153
AT2G23910
AT5G52310
AT1G53035
AT1G07853
AT2G36325
AT5G27065
AT1G19610
AT5G51810
AT5G07310
AT2G15780
AT5G59590
AT2G30400
AT5G39330
AT1G04180
AT3G07970
AT1G62930
AT5G47330
AT3G50970
AT5G49690
AT2G44810
AT2G34140
AT3G55970
AT2G38240
AT5G10625
AT5G13330
AT3G16330
AT4G21680
AT2G40113
AT5G25110
AT2G45210
AT4G15610
AT1G17665
AT1G10585
AT1G43160
AT4G20970
AT4G37990
AT3G59220
AT2G02990
AT5G07010

## Sheet: GO_DOWN_"BITC"_exclusive
Analysis Type:	PANTHER Overrepresentation Test (Released 20221013)
Annotation Version and Release Date:	GO Ontology database DOI: 10.5281/zenodo.6799722 Released 2022-07-01
Analyzed List:	upload_1 (Arabidopsis thaliana)
Reference List:	Arabidopsis thaliana (all genes in database)
Test Type:	FISHER
Correction:	BONFERRONI
Bonferroni count:	3058
GO biological process complete	Arabidopsis thaliana - REFLIST (27430)	upload_1 (250)	upload_1 (expected)	upload_1 (over/under)	upload_1 (fold Enrichment)	upload_1 (P-value)
Unclassified (UNCLASSIFIED)	1059	6	9.65	-	0.62	0
response to stimulus (GO:0050896)	9304	153	84.8	+	1.8	7.08e-15
response to hormone (GO:0009725)	2508	65	22.86	+	2.84	3.51e-11
response to lipid (GO:0033993)	1935	56	17.64	+	3.18	4.78e-11
response to endogenous stimulus (GO:0009719)	2542	65	23.17	+	2.81	6.52e-11
secondary metabolic process (GO:0019748)	810	35	7.38	+	4.74	1.89e-10
response to chemical (GO:0042221)	5053	97	46.05	+	2.11	2.21e-10
response to stress (GO:0006950)	5286	98	48.18	+	2.03	1.29e-09
response to organic substance (GO:0010033)	3506	74	31.95	+	2.32	1.01e-08
response to oxygen-containing compound (GO:1901700)	3087	68	28.14	+	2.42	2.01e-08
response to abscisic acid (GO:0009737)	1073	37	9.78	+	3.78	2.24e-08
response to alcohol (GO:0097305)	1194	39	10.88	+	3.58	2.78e-08
response to acid chemical (GO:0001101)	1106	35	10.08	+	3.47	8.33e-07
response to water (GO:0009415)	1073	34	9.78	+	3.48	1.49e-06
response to external biotic stimulus (GO:0043207)	2471	55	22.52	+	2.44	1.99e-06
response to other organism (GO:0051707)	2471	55	22.52	+	2.44	1.99e-06
response to biotic stimulus (GO:0009607)	2473	55	22.54	+	2.44	2.05e-06
biological process involved in interspecies interaction between organisms (GO:0044419)	2487	55	22.67	+	2.43	2.46e-06
response to external stimulus (GO:0009605)	2967	61	27.04	+	2.26	4e-06
response to abiotic stimulus (GO:0009628)	4114	73	37.5	+	1.95	3.86e-05
defense response to other organism (GO:0098542)	2116	47	19.29	+	2.44	5.08e-05
response to water deprivation (GO:0009414)	1000	29	9.11	+	3.18	0.000202
defense response (GO:0006952)	2441	50	22.25	+	2.25	0.00024
organic acid metabolic process (GO:0006082)	2088	43	19.03	+	2.26	0.00176
response to inorganic substance (GO:0010035)	2111	43	19.24	+	2.23	0.00328
response to osmotic stress (GO:0006970)	894	25	8.15	+	3.07	0.00329
toxin metabolic process (GO:0009404)	118	9	1.08	+	8.37	0.00743
oxoacid metabolic process (GO:0043436)	1953	39	17.8	+	2.19	0.017
regulation of DNA-templated transcription (GO:0006355)	2184	42	19.91	+	2.11	0.017
regulation of nucleic acid-templated transcription (GO:1903506)	2185	42	19.91	+	2.11	0.0171
regulation of RNA biosynthetic process (GO:2001141)	2187	42	19.93	+	2.11	0.0173
response to fungus (GO:0009620)	995	25	9.07	+	2.76	0.0206
response to toxic substance (GO:0009636)	182	10	1.66	+	6.03	0.0324
plant organ development (GO:0099402)	1972	38	17.97	+	2.11	0.0409

## Sheet: GO_DOWN_"BITC""mBisBITC"
Analysis Type:	PANTHER Overrepresentation Test (Released 20221013)
Annotation Version and Release Date:	GO Ontology database DOI: 10.5281/zenodo.6799722 Released 2022-07-01
Analyzed List:	upload_1 (Arabidopsis thaliana)
Reference List:	Arabidopsis thaliana (all genes in database)
Test Type:	FISHER
Correction:	BONFERRONI
Bonferroni count:	3058
GO biological process complete	Arabidopsis thaliana - REFLIST (27430)	upload_1 (119)	upload_1 (expected)	upload_1 (over/under)	upload_1 (fold Enrichment)	upload_1 (P-value)
Unclassified (UNCLASSIFIED)	1059	4	4.59	-	0.87	0
defense response to fungus (GO:0050832)	702	23	3.05	+	7.55	2.03e-10
defense response (GO:0006952)	2441	40	10.59	+	3.78	2.09e-10
response to external biotic stimulus (GO:0043207)	2471	40	10.72	+	3.73	3.1e-10
response to other organism (GO:0051707)	2471	40	10.72	+	3.73	3.1e-10
response to biotic stimulus (GO:0009607)	2473	40	10.73	+	3.73	3.18e-10
biological process involved in interspecies interaction between organisms (GO:0044419)	2487	40	10.79	+	3.71	3.82e-10
defense response to other organism (GO:0098542)	2116	36	9.18	+	3.92	1.93e-09
response to fungus (GO:0009620)	995	25	4.32	+	5.79	4.47e-09
response to external stimulus (GO:0009605)	2967	40	12.87	+	3.11	9.58e-08
response to stress (GO:0006950)	5286	51	22.93	+	2.22	1.2e-05
response to stimulus (GO:0050896)	9304	72	40.36	+	1.78	1.33e-05
response to bacterium (GO:0009617)	1242	22	5.39	+	4.08	6.68e-05
defense response to bacterium (GO:0042742)	1029	18	4.46	+	4.03	0.00179
response to wounding (GO:0009611)	815	16	3.54	+	4.53	0.00185
nitrate transmembrane transport (GO:0015706)	26	4	0.11	+	35.46	0.0254

## Sheet: GO_DOWN_"mBisBITC"_exclusive
Analysis Type:	PANTHER Overrepresentation Test (Released 20221013)
Annotation Version and Release Date:	GO Ontology database DOI: 10.5281/zenodo.6799722 Released 2022-07-01
Analyzed List:	upload_1 (Arabidopsis thaliana)
Reference List:	Arabidopsis thaliana (all genes in database)
Test Type:	FISHER
Correction:	BONFERRONI
Bonferroni count:	3058
GO biological process complete	Arabidopsis thaliana - REFLIST (27430)	upload_1 (26)	upload_1 (expected)	upload_1 (over/under)	upload_1 (fold Enrichment)	upload_1 (P-value)
Unclassified (UNCLASSIFIED)	1059	1	1	-	1	0
