# Supplementary material for: Identification and improvement of isothiocyanate-based inhibitors on stomatal opening to act as drought tolerance-conferring agrochemicals
Source: Nat Commun. 2023 May 15;14:2665. doi: 10.1038/s41467-023-38102-7 (PMC10185662; doi:10.1038/s41467-023-38102-7)
Supplement: Supplementary file 7 — Source Data [file 41467_2023_38102_MOESM7_ESM.xlsx]

## Sheet: Figure 1
Figure 1b
			Stomatal aperture (normalized by control)						Ave.	SD
	Concentration (µM)	2	1.06187	1.03291	0.843419	1.04168	0.963519	1.07141	1.00247	0.0866709
		10	1.15647	1.11211	0.926408	0.966478	1.02374	1.09539	1.04677	0.0895895
		20	0.954328	1.02911	0.578354	0.959177	0.948679	0.865418	0.889178	0.160899
		35	0.272357	0.497216	0.250872	0.336566	0.117355	0.203333	0.279616	0.129321
		50	0	0	0	0	0	0	0	0
		100	0	0	0	0	0	0	0	0
		200	0	0	0	0	0	0	0	0
Figure 1c
			Light			Dark + FC
		Dark, Ctl	Ctl	ABA	BITC	Ctl	BITC
	Stomatal aperture (µm)	2.3304	10.0514	1.76611	0	8.21293	0.0385405
		1.5006	11.9177	2.13409	0.36531	9.49658	1.87893
		1.57933	9.6596	1.30042	0.373809	9.63864	0.893015
	Ave.	1.80345	10.5429	1.73354	0.246373	9.11605	0.936827
	SD	0.458055	1.20665	0.417788	0.213408	0.785347	0.920974
Figure 1d			Light			Dark + FC
		Dark, Ctl	Ctl	ABA	BITC	Ctl	BITC
	Stomatal aperture (µm)	0.524344	2.03037	0.293429	0.438186	2.1583	0.494277
		0.558167	1.98836	0.128193	0.701946	2.25356	0.771376
		0.413759	2.38069	0.306528	1.22713	2.91914	0.600445
	Ave.	0.498757	2.13314	0.242717	0.789086	2.44367	0.622033
	SD	0.075528	0.215412	0.0993965	0.401624	0.414515	0.139805

## Sheet: Figure 2
Figure 2a
		Red			Ave.	SD	+Blue			Ave.	SD	+FC			Ave.	SD
	Ctl	1	1	1	1	0	5.11968	6.32207	5.07735	5.50637	0.706733	7.58656	9.22627	7.26211	8.02498	1.05292
	BITC						0.520124	0.551341	0.520729	0.530731	0.0178509	0.582365	1.44374	0.747619	0.924575	0.45714
Figure 2c
			Vanadate-sensitive ATP hydrolytic activity (nmol Pi/hr/µg protein)					Ave.	SD		P value of unpaired, two-sided Student’s t-tests between "0" and "10"
	Concentration (µM)	0	0.878722	0.976407	1.15751	0.99696	1.48493	1.0989	0.237869		0.769954
		10	0.82077	0.917982	1.04505	1.02548	1.4555	1.05296	0.242377		P value of unpaired, two-sided Student’s t-tests between "0" and "50"
		50	0.757426	0.971605	0.975166	0.94116	1.41871	1.01281	0.244043		0.587643
		Fig. 2b, upper					Fig. 2d
															Fig. 2e, upper
		Fig. 2b, lower
															Fig. 2e, lower

## Sheet: Figure 4
Figure 4a
			Stomatal aperture (normalized by control)						Ave.	SD
	BITC Concentration (µM)	2	1.06187	1.03291	0.843419	1.04168	0.963519	1.07141	1.00247	0.0866709
		10	1.15647	1.11211	0.926408	0.966478	1.02374	1.09539	1.04677	0.0895895
		20	0.954328	1.02911	0.578354	0.959177	0.948679	0.865418	0.889178	0.160899
		35	0.272357	0.497216	0.250872	0.336566	0.117355	0.203333	0.279616	0.129321
		50	0	0	0	0	0	0	0	0
		100	0	0	0	0	0	0	0	0
		200	0	0	0	0	0	0	0	0
			Stomatal aperture (normalized by control)						Ave.	SD
	p-Bis-BITC Concentration (µM)	0.2	1.1473	1.16555	1.2073	0.81456	0.702856	0.96049	0.999678	0.208002
		0.5	1.15521	1.11392	1.21129	0.951222	0.870003	0.821274	1.02049	0.161501
		1	0.911091	0.943508	1.00835	0.890085	0.754363	0.935846	0.907208	0.0848974
		2	0.874749	0.496496	0.851899	0.745608	0.679731	0.705166	0.725608	0.136826
		4	0.236944	0.54058	0.527904	0.535477	0.37455	0.524971	0.456738	0.124911
		8	0.0203755	0	0.0947703	0.256968	0.017737	0.257072	0.10782	0.120065
		20	0.0148102	0.0266331	0	0	0	0.0265767	0.0113367	0.0131443
			Stomatal aperture (normalized by control)						Ave.	SD
	m-Bis-BITC Concentration (µM)	0.2	0.803273	0.966896	0.875172	0.815911	1.08606	1.12834	0.945942	0.138284
		0.5	0.803425	0.978416	0.809933	0.8312	0.843652	0.977739	0.874061	0.0818569
		1	0.462183	0.468785	0.680018	0.679099	0.734369	0.818189	0.64044	0.14472
		2	0.411857	0.385398	0.43798	0.542322	0.451909	0.487658	0.452854	0.0559803
		4	0.110895	0.0442222	0.0997021	0.134847	0.211543		0.120242	0.0609045
		8	0	0	0	0	0	0	0	0
		20	0	0	0	0	0	0.176964	0.0294939	0.0722451
			Stomatal aperture (normalized by control)						Ave.	SD
	p-Bis-BITC Concentration (µM)	0.1	1.37344	0.914674	0.872633	0.963517	0.976176	1.13154	1.03866	0.186114
		0.2	0.645984	0.589349	0.848826	0.919093	0.734737	0.924105	0.777016	0.142235
		0.5	0.515116	0.402072	0.167965	0.650926	0.758584	0.700587	0.532542	0.220722
		1	0.810384	0.579627	0.178212	0.541572	0.030828	0.435401	0.429338	0.283651
		2	0.184215	0.0763853	0.0445564	0.121221	0.0136185	0.0663999	0.0843994	0.0605054
		4	0.0152193	0	0	0	0	0.0223244	0.00625728	0.00995073
		8	0.0289529	0	0	0	0.0181779	0.0433046	0.0150726	0.0183352
		20	0.0198121	0	0	0	0	0	0.00330202	0.00808826
		40	0	0	0	0	0	0	0	0
Figure 4b
		Red			Ave.	SD	+Blue			Ave.	SD	+FC			Ave.	SD
	Ctrl	1	1	1	1	0	4.99582	5.30311	5.19102	5.16332	0.15551	5.89907	8.61887	6.25667	6.92487	1.4779
	1 (100 µM)						0.519304	0.560857	0.566041	0.548734	0.0256182	0.525441	1.45409	0.689686	0.88974	0.495596
	38 (20 µM)						0.471558	0.400574	0.571118	0.481083	0.08567	0.331215	1.50981	0.530765	0.790596	0.630798
	39 (20µM)						0.270949	0.442293	0.552123	0.421788	0.141704	0.488122	1.22687	0.641323	0.785437	0.389888

## Sheet: Figure 6
Figure 6b
			Stomatal aperture (µm)				Ave.	SD
	Concentration (µM)	Ctrl	4.35853	4.28343	2.70211	3.35833	3.6756	0.792503
	BITC Concentration (µM)	200	4.84779	5.18409	2.78822	3.40409	4.05605	1.14481
		800	3.02002	3.66036	1.86497	0.994855	2.38505	1.18782
		2500	1.81139	0	0	0.732889	0.636069	0.856331
	m-Bis-BITC Concentration (µM)	5	4.88509	4.67192	3.84838	4.22759	4.40824	0.462961
		20	0	0.70462	0.0345	2.31525	0.763593	1.08409
		50	0	0	0.0323437	0	0.00808594	0.0161719
		200	0	0	0	0.0837213	0.0209303	0.0418606
	tris-BITC Concentration (µM)	5	3.25728	1.2674	3.00933	3.1701	2.67603	0.944684
		20	2.03502	1.78412	2.35462	1.24372	1.85437	0.469297
		50	2.77646	1.37102	1.18945	1.25973	1.64917	0.755239
		200	0.173718	0.503431	0.234357	0.501351	0.353214	0.174027
Figure 6d
		Ctrl				Ave.	SD	ABA				Ave.	SD	BITC				Ave.	SD	m-Bis-BITC				Ave.	SD
	3 h	3.55376	3.44532	5.01306	4.21786	4.0575	0.722802	0.887768	0	0.212343	0.106331	0.301611	0.400272	0.155572	0.0924765	0.046		0.0980163	0.0549958	0.0237931	0.298072	0.0873428	0.1035	0.128177	0.118373
	48 h							3.32357	3.82025	3.98182	3.8287	3.73858	0.286468	4.03395	4.50006	4.53568	4.22999	4.32492	0.237182	0.377345	0.825224	0.292465	0.481398	0.494108	0.233875

## Sheet: Supplementary Figure 3
Supplementary Figure 4A
		DMSO	ABA	BITC
	Germination rate (%)	100	0	100
		100	0	100
		100	0	100
	Ave	100	0	100
	SD	0	0	0
Supplementary Figure 3c
		WT					Ave.	SD
	Dark	0.432325	1.25198	0.744654	0.690769	0.812426	0.78643	0.297361		P value of paired, two-sided Student’s t-tests between "Ctrl" and "BITC"
	Ctrl	3.42063	3.01548	2.24441	3.77378	2.88468	3.0678	0.578171		0.00160932
	BITC	1.88705	0.792516	1.19058	1.51404	1.2949	1.33582	0.404217
		abi1-1					Ave.	SD
	Dark	4.02268	4.43773	3.82822	3.69202	3.2891	3.85395	0.422851		P value of paired, two-sided Student’s t-tests between "Ctrl" and "BITC"
	Ctrl	6.24215	4.6127	5.6422	5.97684	5.9677	5.68832	0.637793		0.00158572
	BITC	4.69023	3.36727	3.87929	3.96051	3.28811	3.83708	0.562797
		ost1-2					Ave.	SD
	Dark	3.45035	1.72807	1.77841	2.51419	3.35252	2.56471	0.825501		P value of paired, two-sided Student’s t-tests between "Ctrl" and "BITC"
	Ctrl	4.70549	4.15598	3.34561	4.83742	4.83307	4.37551	0.640411		0.00734969
	BITC	4.23056	1.86739	1.96908	3.07171	3.28105	2.88396	0.984463
Supplementary Figure 3b

## Sheet: Supplementary Figure 4
Supplementary Figure 4
			Stomatal aperture (normalized by control)						Ave.	SD
	1 Concentration (µM)	2	1.06187	1.03291	0.843419	1.04168	0.963519	1.07141	1.00247	0.0866709
		10	1.15647	1.11211	0.926408	0.966478	1.02374	1.09539	1.04677	0.0895895
		20	0.954328	1.02911	0.578354	0.959177	0.948679	0.865418	0.889178	0.160899
		35	0.272357	0.497216	0.250872	0.336566	0.117355	0.203333	0.279616	0.129321
		50	0	0	0	0	0	0	0	0
		100	0	0	0	0	0	0	0	0
		200	0	0	0	0	0	0	0	0
			Stomatal aperture (normalized by control)						Ave.	SD
	9 Concentration (µM)	2	0.815715	0.945147	1.15036	0.886754	0.984673	1.45268	1.03922	0.231658
		10	1.04608	1.04307	0.988688	0.684295	0.841252	1.25868	0.97701	0.196326
		20	0.705012	0.838212	1.06249	0.561591	0.546113	0.900673	0.769016	0.202513
		30	0.268294	0.440976	0.458858	0.507692	0.317798	0.500536	0.415692	0.0994731
		50	0.0757648	0	0	0	0	0	0.0126275	0.0309309
		100	0	0	0.0500826	0	0	0.0318595	0.013657	0.0219281
		200	0.401249	0	0	0.114614	0	0.0284766	0.0907234	0.15847
			Stomatal aperture (normalized by control)						Ave.	SD
	10 Concentration (µM)	2	0.785031	0.881064	0.922843	0.89592	1.10872	0.86966	0.910539	0.10764
		5	0.800503	0.968889	0.977181	0.802883	0.966717	0.880361	0.899422	0.0835092
		10	0.93567	0.988411	1.00305	0.675637	0.901	0.642949	0.857786	0.158386
		20	0.776264	0.933563	0.802242	0.761131	0.995234	0.592096	0.810088	0.141879
		30	0.530531	0.932275	0.470808	0.258687	0.759413	0.260802	0.53542	0.269763
		40	0.152922	0.695324	0.542499	0.230569	0.487314	0.573326	0.446992	0.210567
		60	0	0.0198582	0.0277907	0.0484377	0.143427	0.040643	0.0466928	0.0503087
		80	0.0358117	0.00973919	0.00860482	0.0917258	0.0128347	0	0.0264527	0.0341504
		120	0.0495865	0	0	0	0.0111488	0	0.0101226	0.019841
		200	0	0	0	0	0	0	0	0
			Stomatal aperture (normalized by control)						Ave.	SD
	11 Concentration (µM)	2	1.24463	0.856554	1.10817	1.25443	0.877142	1.35438	1.11588	0.208306
		5	1.20268	0.929698	1.0554	1.123	1.04318	1.04127	1.06587	0.0913811
		10	0.987696	0.816325	1.12548	1.14573	0.897166	1.26312	1.03925	0.168186
		20	1.03338	0.917942	1.08913	0.867284	0.69813	1.0856	0.948579	0.152312
		40	0.240395	0.361467	0.631634	0.387549	0.598249	0.450543	0.444973	0.148654
		80	0.121918	0.28746	0.288524	0.242154	0.389651	0.142042	0.245292	0.100377
		120	0.0672233	0.0222894	0.00941395	0.136422	0.191403	0.0768439	0.0839325	0.0692637
		160	0.044162	0	0.0830486	0.0138618	0.0281283	0	0.0282001	0.0318095
		200	0.0198822	0	0	0	0.0230653	0.0541266	0.016179	0.0213843
			Stomatal aperture (normalized by control)						Ave.	SD
	12 Concentration (µM)	2	1.35908	1.09769	1.17931	0.752444	1.03345	1.15282	1.0958	0.200661
		5	1.33168	1.23249	0.974326	0.440709	0.900505	0.678338	0.92634	0.334167
		10	1.38079	1.07035	0.902573	0.797136	0.85645	1.12798	1.02255	0.21658
		20	0.769816	0.864746	1.04097	0.818583	0.837657	0.960537	0.882052	0.100311
		40	0.74729	0.736138	0.594732	0.47413	1.00104	0.370512	0.653974	0.224553
		80	0.230656	0.368637	0.360766	0.252985	0.479178	0.339068	0.338548	0.0895965
		120	0.356153	0.314574	0.311243	0.0346429	0.56585	0.306783	0.314874	0.169293
		160	0.57256	0.38197	0.18097	0.0930482	0.638446	0.359711	0.371118	0.212495
		200	0.577278	0.460692	0.307458	0.19305	0.563498	0.332682	0.405776	0.15334

## Sheet: Supplementary Figure 6
Supplementary Figure 6
			FC
				m-bis-BITC dip
		Ctrl	Ctrl	60min	2days	5days
	pThr signal intensity in guard cells (a.u.)	1	3.84769	0.856278	1.02286	2.7287
		1	4.21646	1.0751	1.41313	4.22806
		1	8.17097	2.48827	3.65414	8.90385
	Ave.	1	5.41171	1.47322	2.03004	5.28687
	SD	0	2.3967	0.885848	1.41998	3.22086

## Sheet: Supplementary Figure 7
Supplementary Figure 7
		Ctrl			Ave.	SD	ABA			Ave.	SD	BITC			Ave.	SD	m-Bis-BITC			Ave.	SD
	3 h	0.368809	0.345095	0.327501	0.347135	0.0207297	0.087733	0.057816	0.061403	0.068984	0.0163359	0.005199	0.007149	0.0305445	0.0142975	0.0141041	0.005815	0.0345495	0.0583195	0.0328947	0.0262913
	48 h						0.238873	0.286724	0.235865	0.253821	0.0285348	0.292154	0.302756	0.242896	0.279269	0.0319429	0.0218255	0.016756	0.0074925	0.015358	0.00726805

## Sheet: Supplementary Figure 9
Supplementary Figure 9
			Stomatal aperture (normalized by control)						Ave.	SD
	ABA Concentration (µM)	0.05	1.08232	0.841961	0.921838	1.0948	0.974716	0.86438	0.963337	0.107534
		0.2	0.910573	0.809238	0.751867	0.924638	0.8489	0.742895	0.831352	0.0773533
		0.5	0.803702	0.658501	0.75535	0.788618	0.717129	0.783636	0.751156	0.0547353
		1	0.685884	0.650638	0.791291	0.687288	0.843381	0.562332	0.703469	0.100569
		2	0.61137	0.554407	0.50691	0.603224	0.507935	0.627963	0.568635	0.0533655
		5	0.301534	0.119874	0.36063	0.473584	0.36832	0.540803	0.360791	0.146107
		10	0.305657	0.110421	0.359201	0.254895	0.300056	0.337313	0.277924	0.08942
		20	0.167147	0.0175615	0.110591	0.151266	0.0903231	0.101122	0.106335	0.0527244
		40	0.14505	0.00865386	0.215435	0.207559	0.086265	0.137118	0.133347	0.0776687
